# Supplementary material for: Description of a new Asian Leaf Litter Toad of the genus Leptobrachella Smith, 1925 (Anura, Megophryidae) from southern Guizhou Province, China
Source: Biodivers Data J. 2024 Jan 9;12:e113427. doi: 10.3897/BDJ.12.e113427 (PMC10793113; doi:10.3897/BDJ.12.e113427)
Supplement: XML Treatment for Leptobrachella dushanensis [file BDJ.12.e113427-treatment1.xml]

<!DOCTYPE tp:taxon-treatment
  PUBLIC "-//TaxonX//DTD Taxonomic Treatment Publishing DTD v0 20100105//EN" "tax-treatment-NSO.dtd">
<tp:taxon-treatment xmlns:tp="http://www.plazi.org/taxpub"><tp:treatment-meta><mixed-citation publication-type="journal"><person-group><name><surname>Li</surname><given-names>Shize</given-names></name><name><surname>Li</surname><given-names>Wei</given-names></name><name><surname>Cheng</surname><given-names>Yanlin</given-names></name><name><surname>Liu</surname><given-names>Jing</given-names></name><name><surname>Wei</surname><given-names>Gang</given-names></name><name><surname>Wang</surname><given-names>Bin</given-names></name></person-group><article-title>Description of a new Asian Leaf Litter Toad of the genus <italic><tp:taxon-name><tp:taxon-name-part taxon-name-part-type="genus" reg="Leptobrachella">Leptobrachella</tp:taxon-name-part></tp:taxon-name></italic> Smith, 1925 (<tp:taxon-name><tp:taxon-name-part taxon-name-part-type="order">Anura</tp:taxon-name-part></tp:taxon-name>, <tp:taxon-name><tp:taxon-name-part taxon-name-part-type="family">Megophryidae</tp:taxon-name-part></tp:taxon-name>) from southern Guizhou Province, China</article-title><source>Biodivers Data J</source><day>09</day><month>01</month><year>2024</year><volume>12</volume><pub-id pub-id-type="doi">10.3897/BDJ.12.e113427</pub-id></mixed-citation></tp:treatment-meta><tp:nomenclature><tp:taxon-name>
            <object-id xmlns:xlink="http://www.w3.org/1999/xlink" content-type="arpha" xlink:type="simple">103BDF98-2D43-5B1E-B679-892A226BDAC6</object-id>
            <tp:taxon-name-part taxon-name-part-type="genus">Leptobrachella</tp:taxon-name-part>
            <tp:taxon-name-part taxon-name-part-type="species">dushanensis</tp:taxon-name-part>
            <object-id xmlns:xlink="http://www.w3.org/1999/xlink" content-type="zoobank" xlink:type="simple" object-id-type="ZooBank">50266F7E-6131-4795-9E8F-3ABD80E5471C</object-id>
          </tp:taxon-name><tp:taxon-authority>Li, Li, Cheng, Liu, Wei, Wang</tp:taxon-authority><tp:taxon-status xmlns:xlink="http://www.w3.org/1999/xlink" xlink:type="simple">sp. nov.</tp:taxon-status></tp:nomenclature><tp:treatment-sec sec-type="materials"><title>Materials</title><list list-type="alpha-lower" list-content="occurrences"><list-item><p><bold>Type status:</bold> <named-content xmlns:xlink="http://www.w3.org/1999/xlink" content-type="dwc:typeStatus" xlink:type="simple">Holotype</named-content>. <bold>Occurrence:</bold> recordedBy: <named-content xmlns:xlink="http://www.w3.org/1999/xlink" content-type="dwc:recordedBy" xlink:type="simple">Jing Liu</named-content>; sex: <named-content xmlns:xlink="http://www.w3.org/1999/xlink" content-type="dwc:sex" xlink:type="simple">male</named-content>; lifeStage: <named-content xmlns:xlink="http://www.w3.org/1999/xlink" content-type="dwc:lifeStage" xlink:type="simple">adult</named-content>; occurrenceID: <named-content xmlns:xlink="http://www.w3.org/1999/xlink" content-type="dwc:occurrenceID" xlink:type="simple">B8B9E666-2D12-5015-8398-05CB6F244FCD</named-content>; <bold>Taxon:</bold> scientificName: <named-content xmlns:xlink="http://www.w3.org/1999/xlink" content-type="dwc:scientificName" xlink:type="simple"><italic><tp:taxon-name><tp:taxon-name-part taxon-name-part-type="genus" reg="Leptobrachella">Leptobrachella</tp:taxon-name-part><tp:taxon-name-part taxon-name-part-type="species" reg="dushanensis">dushanensis</tp:taxon-name-part></tp:taxon-name></italic></named-content>; kingdom: <named-content xmlns:xlink="http://www.w3.org/1999/xlink" content-type="dwc:kingdom" xlink:type="simple"><tp:taxon-name><tp:taxon-name-part taxon-name-part-type="kingdom">Animalia</tp:taxon-name-part></tp:taxon-name></named-content>; phylum: <named-content xmlns:xlink="http://www.w3.org/1999/xlink" content-type="dwc:phylum" xlink:type="simple"><tp:taxon-name><tp:taxon-name-part taxon-name-part-type="phylum">Chordata</tp:taxon-name-part></tp:taxon-name></named-content>; class: <named-content xmlns:xlink="http://www.w3.org/1999/xlink" content-type="dwc:class" xlink:type="simple"><tp:taxon-name><tp:taxon-name-part taxon-name-part-type="class">Amphibia</tp:taxon-name-part></tp:taxon-name></named-content>; order: <named-content xmlns:xlink="http://www.w3.org/1999/xlink" content-type="dwc:order" xlink:type="simple"><tp:taxon-name><tp:taxon-name-part taxon-name-part-type="order">Anura</tp:taxon-name-part></tp:taxon-name></named-content>; family: <named-content xmlns:xlink="http://www.w3.org/1999/xlink" content-type="dwc:family" xlink:type="simple"><tp:taxon-name><tp:taxon-name-part taxon-name-part-type="family">Megophryidae</tp:taxon-name-part></tp:taxon-name></named-content>; genus: <named-content xmlns:xlink="http://www.w3.org/1999/xlink" content-type="dwc:genus" xlink:type="simple"><tp:taxon-name><tp:taxon-name-part taxon-name-part-type="genus">Leptobrachella</tp:taxon-name-part></tp:taxon-name></named-content>; <bold>Location:</bold> country: <named-content xmlns:xlink="http://www.w3.org/1999/xlink" content-type="dwc:country" xlink:type="simple">China</named-content>; stateProvince: <named-content xmlns:xlink="http://www.w3.org/1999/xlink" content-type="dwc:stateProvince" xlink:type="simple">Guizhou</named-content>; county: <named-content xmlns:xlink="http://www.w3.org/1999/xlink" content-type="dwc:county" xlink:type="simple">Dushan</named-content>; decimalLatitude: <named-content xmlns:xlink="http://www.w3.org/1999/xlink" content-type="dwc:decimalLatitude" xlink:type="simple">25.961719</named-content>; decimalLongitude: <named-content xmlns:xlink="http://www.w3.org/1999/xlink" content-type="dwc:decimalLongitude" xlink:type="simple">107.649194</named-content>; <bold>Identification:</bold> identifiedBy: <named-content xmlns:xlink="http://www.w3.org/1999/xlink" content-type="dwc:identifiedBy" xlink:type="simple">Shize Li</named-content>; <bold>Event:</bold> eventDate: <named-content xmlns:xlink="http://www.w3.org/1999/xlink" content-type="dwc:eventDate" xlink:type="simple">2022-04-09</named-content>; <bold>Record Level:</bold> institutionID: <named-content xmlns:xlink="http://www.w3.org/1999/xlink" content-type="dwc:institutionID" xlink:type="simple">MT DS20220409002</named-content>; collectionID: <named-content xmlns:xlink="http://www.w3.org/1999/xlink" content-type="dwc:collectionID" xlink:type="simple">DS20220409002</named-content></p></list-item><list-item><p><bold>Type status:</bold> <named-content xmlns:xlink="http://www.w3.org/1999/xlink" content-type="dwc:typeStatus" xlink:type="simple">Paratype</named-content>. <bold>Occurrence:</bold> recordedBy: <named-content xmlns:xlink="http://www.w3.org/1999/xlink" content-type="dwc:recordedBy" xlink:type="simple">Jing Liu and Wei Li</named-content>; sex: <named-content xmlns:xlink="http://www.w3.org/1999/xlink" content-type="dwc:sex" xlink:type="simple">3 males</named-content>; lifeStage: <named-content xmlns:xlink="http://www.w3.org/1999/xlink" content-type="dwc:lifeStage" xlink:type="simple">adult</named-content>; occurrenceID: <named-content xmlns:xlink="http://www.w3.org/1999/xlink" content-type="dwc:occurrenceID" xlink:type="simple">83945396-6D45-5955-875D-54024A94F66A</named-content>; <bold>Taxon:</bold> scientificName: <named-content xmlns:xlink="http://www.w3.org/1999/xlink" content-type="dwc:scientificName" xlink:type="simple"><italic><tp:taxon-name><tp:taxon-name-part taxon-name-part-type="genus" reg="Leptobrachella">Leptobrachella</tp:taxon-name-part><tp:taxon-name-part taxon-name-part-type="species" reg="dushanensis">dushanensis</tp:taxon-name-part></tp:taxon-name></italic></named-content>; kingdom: <named-content xmlns:xlink="http://www.w3.org/1999/xlink" content-type="dwc:kingdom" xlink:type="simple"><tp:taxon-name><tp:taxon-name-part taxon-name-part-type="kingdom">Animalia</tp:taxon-name-part></tp:taxon-name></named-content>; phylum: <named-content xmlns:xlink="http://www.w3.org/1999/xlink" content-type="dwc:phylum" xlink:type="simple"><tp:taxon-name><tp:taxon-name-part taxon-name-part-type="phylum">Chordata</tp:taxon-name-part></tp:taxon-name></named-content>; class: <named-content xmlns:xlink="http://www.w3.org/1999/xlink" content-type="dwc:class" xlink:type="simple"><tp:taxon-name><tp:taxon-name-part taxon-name-part-type="class">Amphibia</tp:taxon-name-part></tp:taxon-name></named-content>; order: <named-content xmlns:xlink="http://www.w3.org/1999/xlink" content-type="dwc:order" xlink:type="simple"><tp:taxon-name><tp:taxon-name-part taxon-name-part-type="order">Anura</tp:taxon-name-part></tp:taxon-name></named-content>; family: <named-content xmlns:xlink="http://www.w3.org/1999/xlink" content-type="dwc:family" xlink:type="simple"><tp:taxon-name><tp:taxon-name-part taxon-name-part-type="family">Megophryidae</tp:taxon-name-part></tp:taxon-name></named-content>; genus: <named-content xmlns:xlink="http://www.w3.org/1999/xlink" content-type="dwc:genus" xlink:type="simple"><tp:taxon-name><tp:taxon-name-part taxon-name-part-type="genus">Leptobrachella</tp:taxon-name-part></tp:taxon-name></named-content>; <bold>Location:</bold> country: <named-content xmlns:xlink="http://www.w3.org/1999/xlink" content-type="dwc:country" xlink:type="simple">China</named-content>; stateProvince: <named-content xmlns:xlink="http://www.w3.org/1999/xlink" content-type="dwc:stateProvince" xlink:type="simple">Guizhou</named-content>; county: <named-content xmlns:xlink="http://www.w3.org/1999/xlink" content-type="dwc:county" xlink:type="simple">Dushan</named-content>; decimalLatitude: <named-content xmlns:xlink="http://www.w3.org/1999/xlink" content-type="dwc:decimalLatitude" xlink:type="simple">25.961719</named-content>; decimalLongitude: <named-content xmlns:xlink="http://www.w3.org/1999/xlink" content-type="dwc:decimalLongitude" xlink:type="simple">107.649194</named-content>; <bold>Identification:</bold> identifiedBy: <named-content xmlns:xlink="http://www.w3.org/1999/xlink" content-type="dwc:identifiedBy" xlink:type="simple">Shize Li</named-content>; <bold>Record Level:</bold> type: <named-content xmlns:xlink="http://www.w3.org/1999/xlink" content-type="dwc:type" xlink:type="simple">Event</named-content>; institutionID: <named-content xmlns:xlink="http://www.w3.org/1999/xlink" content-type="dwc:institutionID" xlink:type="simple">MT DS20220409001, MT DS20230310001 and MT DS20230310002</named-content>; collectionID: <named-content xmlns:xlink="http://www.w3.org/1999/xlink" content-type="dwc:collectionID" xlink:type="simple">DS20220409001, DS20230310001 and DS20230310002</named-content></p></list-item></list></tp:treatment-sec><tp:treatment-sec sec-type="Diagnosis"><title>Diagnosis</title><p><italic><tp:taxon-name><tp:taxon-name-part taxon-name-part-type="genus" reg="Leptobrachella">Leptobrachella</tp:taxon-name-part><tp:taxon-name-part taxon-name-part-type="species" reg="dushanensis">dushanensis</tp:taxon-name-part></tp:taxon-name></italic> sp. nov. is assigned to the genus <italic><tp:taxon-name><tp:taxon-name-part taxon-name-part-type="genus" reg="Leptobrachella">Leptobrachella</tp:taxon-name-part></tp:taxon-name></italic>, based on molecular data and the following morphological characters: medium size, rounded finger tips, the presence of two elevated inner palmar tubercle not continuous to the thumb, presence of macroglands on body (including supra-axillary, pectoral and femoral glands), vomerine teeth absent, tubercles on eyelids and anterior tip of snout with vertical white bar (Dubois 1983; Fei et al. 2009).</p><p><italic><tp:taxon-name><tp:taxon-name-part taxon-name-part-type="genus" reg="Leptobrachella">Leptobrachella</tp:taxon-name-part><tp:taxon-name-part taxon-name-part-type="species" reg="dushanensis">dushanensis</tp:taxon-name-part></tp:taxon-name></italic> sp. nov. could be distinguished from its congeners by a combination of the following characters: body of medium size in males (SVL 31.9 – 32.9 mm); distinct black spots present on flanks; toes rudimentarily webbed, with wide lateral fringes; skin on dorsum shagreened with fine tiny granules and short ridges; heels overlapped when thighs are positioned at right angles to the body; tibia-tarsal articulation reaching interior corner of the eye.</p><sec sec-type="Description of holotype"><title>Description of holotype</title><p>Adult male. SVL in 33.2 mm. Head length slightly wider than head width (HDL/HDW = 1.04); snout sharply rounded in dorsal view, projecting slightly beyond margin of the lower jaw; nostril closer to snout than eye; loreal region oblique; canthus rostralis indistinct; eyes large and convex (ED/HDL = 0.37), slightly shorter than snout length (ED/SL = 0.93), pupil vertical; tympanum distinct, rounded, tympanum diameter smaller than eye (TD/ED = 0.43), upper margin of tympanum in contact with supratympanic ridge; vomerine teeth absent; tongue notched behind; supratympanic ridge distinct, extending from posterior corner of eye to supra-axillary gland.</p><p>Fore-limb relatively long (LAL / SVL = 0.45), fingers long and slender (ML/SVL = 0.25), without webbing, lateral fringes on fingers narrow; relative finger lengths II &lt; I &lt; IV &lt; III; tips of fingers rounded and slightly swollen; subarticular tubercles absent on fingers, inner metacarpal tubercle large and rounded, separated from the smaller, round outer metacarpal; supra-axillary glands oval.</p><p>Hind-limb relatively long (HLL/SVL = 1.56), heels overlapping when the tibiae perpendicular to the body axis; tibio-tarsal articulation of adpressed limb reaching interior corner of the eye, tibia length about half of snout-vent length (TL/SVL = 0.49); relative toe length: I &lt; II &lt; III &lt; V &lt; IV; toe tips rounded and slightly swollen; rudimentary webbing present between all five toes; wide lateral fringes present on all toes; subarticular tubercles indistinct on the base of toe; inner metatarsal tubercle oval and distinct, outer metatarsal tubercle absent.</p><p>Skin on dorsum shagreened with fine tiny granules and short ridges; supra-axillary glands long, oval, close to the armpit; pectoral gland indistinct; round femoral glands present and protuberant on rear of thigh, closer to knee than to vent; femoral adipose glands distinct, attached to inner side of skin on posterior ventral surface of thigh; ventral skin smooth; ventrolateral glands distinctly visible and raised, forming an incomplete line.</p></sec><sec sec-type="Colouration of holotype in life"><title>Colouration of holotype in life</title><p>In life, dorsal surface of head and trunk earth brown, with a distinct reverse-triangle taupe markings between eyes connecting to a taupe W-shaped marking between axillae that are fringed with greyish-white colour; very distinct, light brown markings between the nostrils; bicoloured iris, with the upper 1/3 of the iris being copper-orange and the lower 2/3 a light silvery-grey and a dark blotch under the eye; sparse, small, light brown granules and small dark brown patches present on the dorsum of the limbs; elbow to upper arm distinctly greyish-brown in colour on the dorsum; three transverse black bars present on dorsal surface of lower arm; distinct dark blotches on ﬂanks from groin to axilla, longitudinally in two rows; ventral surfaces light coloured, throat and ventral arms pinkish, chest and belly cream-white and ﬂanks of ventral with several granules and brown spots; ventral hind-limbs pinkish with sparse white glands (Fig. <xref ref-type="fig" rid="F10989492">2</xref>).</p></sec><sec sec-type="Preserved holotype colouration"><title>Preserved holotype colouration</title><p>Dorsum of body and limbs fade to brown; transverse bars on limbs become more distinct. Ventral surface of body and limbs fade to cream-white. Supra-axillary, femoral and pectoral glands fade to cream-yellow (Fig. <xref ref-type="fig" rid="F10503100">3</xref>).</p></sec><sec sec-type="Variations"><title>Variations</title><p>Measurements of adult specimens are presented in Suppl. material <xref ref-type="supplementary-material" rid="S10503094">1</xref> and Table <xref ref-type="table" rid="T10503090">3</xref>, respectively. In MT DS20230310001, dorsal surface of head and trunk reddish-brown (Fig. <xref ref-type="fig" rid="F10503104">4</xref>A) and femoral adipose glands more obvious, ventral skin of thigh smooth (Fig. <xref ref-type="fig" rid="F10503104">4</xref>B); in MT DS20230310002, the black bars on dorsum more obvious (Fig. <xref ref-type="fig" rid="F10503104">4</xref>C) and glands on ventral surface of hind-limbs more dense (Fig. <xref ref-type="fig" rid="F10503104">4</xref>D).</p></sec><sec sec-type="Comparisons"><title>Comparisons</title><p>Compared with the 26 known congeners occurring south of the Isthmus of Kra, <italic><tp:taxon-name><tp:taxon-name-part taxon-name-part-type="genus" reg="Leptobrachella">Leptobrachella</tp:taxon-name-part><tp:taxon-name-part taxon-name-part-type="species" reg="dushanensis">dushanensis</tp:taxon-name-part></tp:taxon-name></italic> sp. nov. could be distinguished from them by several characters. By having supra-axillary and ventrolateral glands, the new species differs from <italic><tp:taxon-name><tp:taxon-name-part taxon-name-part-type="genus" reg="Leptobrachella">L.</tp:taxon-name-part><tp:taxon-name-part taxon-name-part-type="species" reg="arayai">arayai</tp:taxon-name-part></tp:taxon-name></italic>, <italic><tp:taxon-name><tp:taxon-name-part taxon-name-part-type="genus" reg="Leptobrachella">L.</tp:taxon-name-part><tp:taxon-name-part taxon-name-part-type="species" reg="dringi">dringi</tp:taxon-name-part></tp:taxon-name></italic>, <italic><tp:taxon-name><tp:taxon-name-part taxon-name-part-type="genus" reg="Leptobrachella">L.</tp:taxon-name-part><tp:taxon-name-part taxon-name-part-type="species" reg="fritinniens">fritinniens</tp:taxon-name-part></tp:taxon-name></italic>, <italic><tp:taxon-name><tp:taxon-name-part taxon-name-part-type="genus" reg="Leptolalax">L.</tp:taxon-name-part><tp:taxon-name-part taxon-name-part-type="species" reg="gracilis">gracilis</tp:taxon-name-part></tp:taxon-name></italic>, <italic><tp:taxon-name><tp:taxon-name-part taxon-name-part-type="genus" reg="Leptobrachella">L.</tp:taxon-name-part><tp:taxon-name-part taxon-name-part-type="species" reg="hamidi">hamidi</tp:taxon-name-part></tp:taxon-name></italic>, <italic><tp:taxon-name><tp:taxon-name-part taxon-name-part-type="genus" reg="Leptobrachella">L.</tp:taxon-name-part><tp:taxon-name-part taxon-name-part-type="species" reg="heteropus">heteropus</tp:taxon-name-part></tp:taxon-name></italic>, <italic><tp:taxon-name><tp:taxon-name-part taxon-name-part-type="genus" reg="Leptobrachella">L.</tp:taxon-name-part><tp:taxon-name-part taxon-name-part-type="species" reg="kajangensis">kajangensis</tp:taxon-name-part></tp:taxon-name></italic>, <italic><tp:taxon-name><tp:taxon-name-part taxon-name-part-type="genus" reg="Leptobrachella">L.</tp:taxon-name-part><tp:taxon-name-part taxon-name-part-type="species" reg="kecil">kecil</tp:taxon-name-part></tp:taxon-name></italic>, <italic><tp:taxon-name><tp:taxon-name-part taxon-name-part-type="genus" reg="Leptobrachella">L.</tp:taxon-name-part><tp:taxon-name-part taxon-name-part-type="species" reg="marmorata">marmorata</tp:taxon-name-part></tp:taxon-name></italic>, <italic><tp:taxon-name><tp:taxon-name-part taxon-name-part-type="genus" reg="Leptobrachella">L.</tp:taxon-name-part><tp:taxon-name-part taxon-name-part-type="species" reg="maura">maura</tp:taxon-name-part></tp:taxon-name></italic>, <italic><tp:taxon-name><tp:taxon-name-part taxon-name-part-type="genus" reg="Leptobrachella">L.</tp:taxon-name-part><tp:taxon-name-part taxon-name-part-type="species" reg="melanoleuca">melanoleuca</tp:taxon-name-part></tp:taxon-name></italic>, <italic><tp:taxon-name><tp:taxon-name-part taxon-name-part-type="genus" reg="Leptobrachella">L.</tp:taxon-name-part><tp:taxon-name-part taxon-name-part-type="species" reg="picta">picta</tp:taxon-name-part></tp:taxon-name></italic>, <italic><tp:taxon-name><tp:taxon-name-part taxon-name-part-type="genus" reg="Leptobrachella">L.</tp:taxon-name-part><tp:taxon-name-part taxon-name-part-type="species" reg="platycephala">platycephala</tp:taxon-name-part></tp:taxon-name></italic>, <italic><tp:taxon-name><tp:taxon-name-part taxon-name-part-type="genus" reg="Leptobrachella">L.</tp:taxon-name-part><tp:taxon-name-part taxon-name-part-type="species" reg="sabahmontana">sabahmontana</tp:taxon-name-part></tp:taxon-name></italic> and <italic><tp:taxon-name><tp:taxon-name-part taxon-name-part-type="genus" reg="Leptobrachella">L.</tp:taxon-name-part><tp:taxon-name-part taxon-name-part-type="species" reg="sola">sola</tp:taxon-name-part></tp:taxon-name></italic> (vs. absent in the latter); by having rounded fingertips and moderate body size (31.9 – 32.9 mm in four adult males), the new species differs from the following species with pointed fingertips and smaller body size: <italic><tp:taxon-name><tp:taxon-name-part taxon-name-part-type="genus" reg="Leptobrachella">L.</tp:taxon-name-part><tp:taxon-name-part taxon-name-part-type="species" reg="baluensis">baluensis</tp:taxon-name-part></tp:taxon-name></italic> (14.9–15.9 mm in males), <italic><tp:taxon-name><tp:taxon-name-part taxon-name-part-type="genus" reg="Leptobrachella">L.</tp:taxon-name-part><tp:taxon-name-part taxon-name-part-type="species" reg="bondangensis">bondangensis</tp:taxon-name-part></tp:taxon-name></italic> (17.8 mm in male), <italic><tp:taxon-name><tp:taxon-name-part taxon-name-part-type="genus" reg="Leptobrachella">L.</tp:taxon-name-part><tp:taxon-name-part taxon-name-part-type="species" reg="brevicrus">brevicrus</tp:taxon-name-part></tp:taxon-name></italic> (17.1–17.8 mm in males), <italic><tp:taxon-name><tp:taxon-name-part taxon-name-part-type="genus" reg="Leptobrachella">L.</tp:taxon-name-part><tp:taxon-name-part taxon-name-part-type="species" reg="fusca">fusca</tp:taxon-name-part></tp:taxon-name></italic> (16.3 mm in male), <italic><tp:taxon-name><tp:taxon-name-part taxon-name-part-type="genus" reg="Leptobrachella">L.</tp:taxon-name-part><tp:taxon-name-part taxon-name-part-type="species" reg="itiokai">itiokai</tp:taxon-name-part></tp:taxon-name></italic> (15.2–16.7 mm in males), <italic><tp:taxon-name><tp:taxon-name-part taxon-name-part-type="genus" reg="Leptobrachella">L.</tp:taxon-name-part><tp:taxon-name-part taxon-name-part-type="species" reg="juliandringi">juliandringi</tp:taxon-name-part></tp:taxon-name></italic> (17.0–17.2 mm in males), <italic><tp:taxon-name><tp:taxon-name-part taxon-name-part-type="genus" reg="Leptobrachella">L.</tp:taxon-name-part><tp:taxon-name-part taxon-name-part-type="species" reg="mjobergi">mjobergi</tp:taxon-name-part></tp:taxon-name></italic> (15.7–19.0 mm in males), <italic><tp:taxon-name><tp:taxon-name-part taxon-name-part-type="genus" reg="Leptobrachella">L.</tp:taxon-name-part><tp:taxon-name-part taxon-name-part-type="species" reg="natunae">natunae</tp:taxon-name-part></tp:taxon-name></italic> (17.6 mm in one adult male), <italic><tp:taxon-name><tp:taxon-name-part taxon-name-part-type="genus" reg="Leptobrachella">L.</tp:taxon-name-part><tp:taxon-name-part taxon-name-part-type="species" reg="palmata">palmata</tp:taxon-name-part></tp:taxon-name></italic> (14.4–16.8 mm in males), <italic><tp:taxon-name><tp:taxon-name-part taxon-name-part-type="genus" reg="Leptobrachella">L.</tp:taxon-name-part><tp:taxon-name-part taxon-name-part-type="species" reg="parva">parva</tp:taxon-name-part></tp:taxon-name></italic> (15.0–16.9 mm in males) and <italic><tp:taxon-name><tp:taxon-name-part taxon-name-part-type="genus" reg="Leptobrachella">L.</tp:taxon-name-part><tp:taxon-name-part taxon-name-part-type="species" reg="serasanae">serasanae</tp:taxon-name-part></tp:taxon-name></italic> (16.9 mm in female).</p><p><italic><tp:taxon-name><tp:taxon-name-part taxon-name-part-type="genus" reg="Leptobrachella">Leptobrachella</tp:taxon-name-part><tp:taxon-name-part taxon-name-part-type="species" reg="dushanensis">dushanensis</tp:taxon-name-part></tp:taxon-name></italic> sp. nov. could also be identified from 76 known <italic><tp:taxon-name><tp:taxon-name-part taxon-name-part-type="genus" reg="Leptobrachella">Leptobrachella</tp:taxon-name-part></tp:taxon-name></italic> species occurring north of the Isthmus of Kra by some characters (Suppl. material <xref ref-type="supplementary-material" rid="S10503095">2</xref>).</p><p>By having medium size of body (SVL 31.9–32.9 mm in males), <italic><tp:taxon-name><tp:taxon-name-part taxon-name-part-type="genus" reg="Leptobrachella">Leptobrachella</tp:taxon-name-part><tp:taxon-name-part taxon-name-part-type="species" reg="dushanensis">dushanensis</tp:taxon-name-part></tp:taxon-name></italic> sp. nov. differs from the the smaller in males <italic><tp:taxon-name><tp:taxon-name-part taxon-name-part-type="genus" reg="Leptobrachella">L.</tp:taxon-name-part><tp:taxon-name-part taxon-name-part-type="species" reg="aerea">aerea</tp:taxon-name-part></tp:taxon-name></italic> (25.1–28.9 mm), <italic><tp:taxon-name><tp:taxon-name-part taxon-name-part-type="genus" reg="Leptobrachella">L.</tp:taxon-name-part><tp:taxon-name-part taxon-name-part-type="species" reg="alpina">alpina</tp:taxon-name-part></tp:taxon-name></italic> (24.0–26.4 mm), <italic><tp:taxon-name><tp:taxon-name-part taxon-name-part-type="genus" reg="Leptobrachella">L.</tp:taxon-name-part><tp:taxon-name-part taxon-name-part-type="species" reg="applebyi">applebyi</tp:taxon-name-part></tp:taxon-name></italic> (19.6–22.3 mm), <italic><tp:taxon-name><tp:taxon-name-part taxon-name-part-type="genus" reg="Leptobrachella">L.</tp:taxon-name-part><tp:taxon-name-part taxon-name-part-type="species" reg="ardens">ardens</tp:taxon-name-part></tp:taxon-name></italic> (21.3–24.7 mm), <italic><tp:taxon-name><tp:taxon-name-part taxon-name-part-type="genus" reg="Leptobrachella">L.</tp:taxon-name-part><tp:taxon-name-part taxon-name-part-type="species" reg="aspera">aspera</tp:taxon-name-part></tp:taxon-name></italic> (22.4 mm), <italic><tp:taxon-name><tp:taxon-name-part taxon-name-part-type="genus" reg="Leptobrachella">L.</tp:taxon-name-part><tp:taxon-name-part taxon-name-part-type="species" reg="bashaensis">bashaensis</tp:taxon-name-part></tp:taxon-name></italic> (22.9–25.6 mm), <italic><tp:taxon-name><tp:taxon-name-part taxon-name-part-type="genus" reg="Leptobrachella">L.</tp:taxon-name-part><tp:taxon-name-part taxon-name-part-type="species" reg="bidoupensis">bidoupensis</tp:taxon-name-part></tp:taxon-name></italic> (23.6–24.6), <italic><tp:taxon-name><tp:taxon-name-part taxon-name-part-type="genus" reg="Leptobrachella">L.</tp:taxon-name-part><tp:taxon-name-part taxon-name-part-type="species" reg="bijie">bijie</tp:taxon-name-part></tp:taxon-name></italic> (29.0–30.4), <italic><tp:taxon-name><tp:taxon-name-part taxon-name-part-type="genus" reg="Leptobrachella">L.</tp:taxon-name-part><tp:taxon-name-part taxon-name-part-type="species" reg="crocea">crocea</tp:taxon-name-part></tp:taxon-name></italic> (22.2–27.3 mm), <italic><tp:taxon-name><tp:taxon-name-part taxon-name-part-type="genus" reg="Leptobrachella">L.</tp:taxon-name-part><tp:taxon-name-part taxon-name-part-type="species" reg="dorsospina">dorsospina</tp:taxon-name-part></tp:taxon-name></italic> (28.7–30.5 mm), <italic><tp:taxon-name><tp:taxon-name-part taxon-name-part-type="genus" reg="Leptobrachella">L.</tp:taxon-name-part><tp:taxon-name-part taxon-name-part-type="species" reg="feii">feii</tp:taxon-name-part></tp:taxon-name></italic> (21.5–22.8 mm), <italic><tp:taxon-name><tp:taxon-name-part taxon-name-part-type="genus" reg="Leptobrachella">L.</tp:taxon-name-part><tp:taxon-name-part taxon-name-part-type="species" reg="firthi">firthi</tp:taxon-name-part></tp:taxon-name></italic> (26.4–29.2 mm), <italic><tp:taxon-name><tp:taxon-name-part taxon-name-part-type="genus" reg="Leptobrachella">L.</tp:taxon-name-part><tp:taxon-name-part taxon-name-part-type="species" reg="flaviglandulosa">flaviglandulosa</tp:taxon-name-part></tp:taxon-name></italic> (23.0–27.0 mm), <italic><tp:taxon-name><tp:taxon-name-part taxon-name-part-type="genus" reg="Leptobrachella">L.</tp:taxon-name-part><tp:taxon-name-part taxon-name-part-type="species" reg="fuliginosa">fuliginosa</tp:taxon-name-part></tp:taxon-name></italic> (28.2–30.0 mm), <italic><tp:taxon-name><tp:taxon-name-part taxon-name-part-type="genus" reg="Leptobrachella">L.</tp:taxon-name-part><tp:taxon-name-part taxon-name-part-type="species" reg="graminicola">graminicola</tp:taxon-name-part></tp:taxon-name></italic> (23.1–24.6 mm) , <italic><tp:taxon-name><tp:taxon-name-part taxon-name-part-type="genus" reg="Leptobrachella">L.</tp:taxon-name-part><tp:taxon-name-part taxon-name-part-type="species" reg="isos">isos</tp:taxon-name-part></tp:taxon-name></italic> (23.7–27.9 mm), <italic><tp:taxon-name><tp:taxon-name-part taxon-name-part-type="genus" reg="Leptobrachella">L.</tp:taxon-name-part><tp:taxon-name-part taxon-name-part-type="species" reg="khasiorum">khasiorum</tp:taxon-name-part></tp:taxon-name></italic> (24.5–27.3 mm), <italic><tp:taxon-name><tp:taxon-name-part taxon-name-part-type="genus" reg="Leptobrachella">L.</tp:taxon-name-part><tp:taxon-name-part taxon-name-part-type="species" reg="lateralis">lateralis</tp:taxon-name-part></tp:taxon-name></italic> (26.9–28.3 mm), <italic><tp:taxon-name><tp:taxon-name-part taxon-name-part-type="genus" reg="Leptobrachella">L.</tp:taxon-name-part><tp:taxon-name-part taxon-name-part-type="species" reg="laui">laui</tp:taxon-name-part></tp:taxon-name></italic> (24.8–26.7 mm), <italic><tp:taxon-name><tp:taxon-name-part taxon-name-part-type="genus" reg="Leptobrachella">L.</tp:taxon-name-part><tp:taxon-name-part taxon-name-part-type="species" reg="liui">liui</tp:taxon-name-part></tp:taxon-name></italic> (24.8–26.7 mm), <italic><tp:taxon-name><tp:taxon-name-part taxon-name-part-type="genus" reg="Leptobrachella">L.</tp:taxon-name-part><tp:taxon-name-part taxon-name-part-type="species" reg="macrops">macrops</tp:taxon-name-part></tp:taxon-name></italic> (28.0–29.3 mm), <italic><tp:taxon-name><tp:taxon-name-part taxon-name-part-type="genus" reg="Leptobrachella">L.</tp:taxon-name-part><tp:taxon-name-part taxon-name-part-type="species" reg="maculosa">maculosa</tp:taxon-name-part></tp:taxon-name></italic> (24.2–26.6 mm), <italic><tp:taxon-name><tp:taxon-name-part taxon-name-part-type="genus" reg="Leptobrachella">L.</tp:taxon-name-part><tp:taxon-name-part taxon-name-part-type="species" reg="mangshanensis">mangshanensis</tp:taxon-name-part></tp:taxon-name></italic> (22.22–27.76 mm), <italic><tp:taxon-name><tp:taxon-name-part taxon-name-part-type="genus" reg="Leptobrachella">L.</tp:taxon-name-part><tp:taxon-name-part taxon-name-part-type="species" reg="maura">maura</tp:taxon-name-part></tp:taxon-name></italic> (26.1 mm), <italic><tp:taxon-name><tp:taxon-name-part taxon-name-part-type="genus" reg="Leptobrachella">L.</tp:taxon-name-part><tp:taxon-name-part taxon-name-part-type="species" reg="melica">melica</tp:taxon-name-part></tp:taxon-name></italic> (19.5–22.8 mm), <italic><tp:taxon-name><tp:taxon-name-part taxon-name-part-type="genus" reg="Leptobrachella">L.</tp:taxon-name-part><tp:taxon-name-part taxon-name-part-type="species" reg="murphyi">murphyi</tp:taxon-name-part></tp:taxon-name></italic> (23.2–24.9 mm), <italic><tp:taxon-name><tp:taxon-name-part taxon-name-part-type="genus" reg="Leptobrachella">L.</tp:taxon-name-part><tp:taxon-name-part taxon-name-part-type="species" reg="niveimontis">niveimontis</tp:taxon-name-part></tp:taxon-name></italic> (22.5–23.6 mm), <italic><tp:taxon-name><tp:taxon-name-part taxon-name-part-type="genus" reg="Leptobrachella">L.</tp:taxon-name-part><tp:taxon-name-part taxon-name-part-type="species" reg="pallida">pallida</tp:taxon-name-part></tp:taxon-name></italic> (24.5–27.7 mm, <italic><tp:taxon-name><tp:taxon-name-part taxon-name-part-type="genus" reg="Leptobrachella">L.</tp:taxon-name-part><tp:taxon-name-part taxon-name-part-type="species" reg="petrops">petrops</tp:taxon-name-part></tp:taxon-name></italic> (23.6–27.6 mm), <italic><tp:taxon-name><tp:taxon-name-part taxon-name-part-type="genus" reg="Leptobrachella">L.</tp:taxon-name-part><tp:taxon-name-part taxon-name-part-type="species" reg="pingbianensis">pingbianensis</tp:taxon-name-part></tp:taxon-name></italic> (28 mm), <italic><tp:taxon-name><tp:taxon-name-part taxon-name-part-type="genus" reg="Leptobrachella">L.</tp:taxon-name-part><tp:taxon-name-part taxon-name-part-type="species" reg="pluvialis">pluvialis</tp:taxon-name-part></tp:taxon-name></italic> (21.3–22.3 mm), <italic><tp:taxon-name><tp:taxon-name-part taxon-name-part-type="genus" reg="Leptobrachella">L.</tp:taxon-name-part><tp:taxon-name-part taxon-name-part-type="species" reg="puhoatensis">puhoatensis</tp:taxon-name-part></tp:taxon-name></italic> (24.2–28.1 mm), <italic><tp:taxon-name><tp:taxon-name-part taxon-name-part-type="genus" reg="Leptobrachella">L.</tp:taxon-name-part><tp:taxon-name-part taxon-name-part-type="species" reg="purpuraventra">purpuraventra</tp:taxon-name-part></tp:taxon-name></italic> (27.3–29.8 mm), <italic><tp:taxon-name><tp:taxon-name-part taxon-name-part-type="genus" reg="Leptobrachella">L.</tp:taxon-name-part><tp:taxon-name-part taxon-name-part-type="species" reg="purpurus">purpurus</tp:taxon-name-part></tp:taxon-name></italic> (25.0–27.5 mm), <italic><tp:taxon-name><tp:taxon-name-part taxon-name-part-type="genus" reg="Leptobrachella">L.</tp:taxon-name-part><tp:taxon-name-part taxon-name-part-type="species" reg="rowleyae">rowleyae</tp:taxon-name-part></tp:taxon-name></italic> (23.4–25.4 mm), <italic><tp:taxon-name><tp:taxon-name-part taxon-name-part-type="genus" reg="Leptobrachella">L.</tp:taxon-name-part><tp:taxon-name-part taxon-name-part-type="species" reg="shangsiensis">shangsiensis</tp:taxon-name-part></tp:taxon-name></italic> (24.9–29.4 mm), <italic><tp:taxon-name><tp:taxon-name-part taxon-name-part-type="genus" reg="Leptobrachella">L.</tp:taxon-name-part><tp:taxon-name-part taxon-name-part-type="species" reg="shiwandashanensis">shiwandashanensis</tp:taxon-name-part></tp:taxon-name></italic> (26.8–29.7 mm), <italic><tp:taxon-name><tp:taxon-name-part taxon-name-part-type="genus" reg="Leptobrachella">L.</tp:taxon-name-part><tp:taxon-name-part taxon-name-part-type="species" reg="shimentaina">shimentaina</tp:taxon-name-part></tp:taxon-name></italic> (26.4–28.9 mm), <italic><tp:taxon-name><tp:taxon-name-part taxon-name-part-type="genus" reg="Leptobrachella">L.</tp:taxon-name-part><tp:taxon-name-part taxon-name-part-type="species" reg="sinorensis">sinorensis</tp:taxon-name-part></tp:taxon-name></italic> (26.6–27.1 mm), <italic><tp:taxon-name><tp:taxon-name-part taxon-name-part-type="genus" reg="Leptobrachella">L.</tp:taxon-name-part><tp:taxon-name-part taxon-name-part-type="species" reg="suiyangensis">suiyangensis</tp:taxon-name-part></tp:taxon-name></italic> (28.7–29.7 mm), <italic><tp:taxon-name><tp:taxon-name-part taxon-name-part-type="genus" reg="Leptobrachella">L.</tp:taxon-name-part><tp:taxon-name-part taxon-name-part-type="species" reg="tadungensis">tadungensis</tp:taxon-name-part></tp:taxon-name></italic> (23.3–28.2 mm), <italic><tp:taxon-name><tp:taxon-name-part taxon-name-part-type="genus" reg="Leptobrachella">L.</tp:taxon-name-part><tp:taxon-name-part taxon-name-part-type="species" reg="tengchongensis">tengchongensis</tp:taxon-name-part></tp:taxon-name></italic> (23.9–26.0 mm), <italic><tp:taxon-name><tp:taxon-name-part taxon-name-part-type="genus" reg="Leptobrachella">L.</tp:taxon-name-part><tp:taxon-name-part taxon-name-part-type="species" reg="tuberosa">tuberosa</tp:taxon-name-part></tp:taxon-name></italic> (24.4–29.5 mm), <italic><tp:taxon-name><tp:taxon-name-part taxon-name-part-type="genus" reg="Leptobrachella">L.</tp:taxon-name-part><tp:taxon-name-part taxon-name-part-type="species" reg="ventripunctata">ventripunctata</tp:taxon-name-part></tp:taxon-name></italic> (23.7–27.7 mm), <italic><tp:taxon-name><tp:taxon-name-part taxon-name-part-type="genus" reg="Leptobrachella">L.</tp:taxon-name-part><tp:taxon-name-part taxon-name-part-type="species" reg="verrucosa">verrucosa</tp:taxon-name-part></tp:taxon-name></italic> (23.2–25.9 mm), <tp:taxon-name><tp:taxon-name-part taxon-name-part-type="genus" reg="Leptobrachella">L.</tp:taxon-name-part><tp:taxon-name-part taxon-name-part-type="species" reg="wuhuangmontis">wuhuangmontis</tp:taxon-name-part></tp:taxon-name> (25.6–30.0 mm), <italic><tp:taxon-name><tp:taxon-name-part taxon-name-part-type="genus" reg="Leptobrachella">L.</tp:taxon-name-part><tp:taxon-name-part taxon-name-part-type="species" reg="wumingensis">wumingensis</tp:taxon-name-part></tp:taxon-name></italic> (26.0–26.7 mm), <italic><tp:taxon-name><tp:taxon-name-part taxon-name-part-type="genus" reg="Leptobrachella">L.</tp:taxon-name-part><tp:taxon-name-part taxon-name-part-type="species" reg="yingjiangensis">yingjiangensis</tp:taxon-name-part></tp:taxon-name></italic> (25.7–27.6 mm) and <italic><tp:taxon-name><tp:taxon-name-part taxon-name-part-type="genus" reg="Leptobrachella">L.</tp:taxon-name-part><tp:taxon-name-part taxon-name-part-type="species" reg="yunkaiensis">yunkaiensis</tp:taxon-name-part></tp:taxon-name></italic> (25.9–29.3 mm); differs from the larger in males <italic><tp:taxon-name><tp:taxon-name-part taxon-name-part-type="genus" reg="Leptobrachella">L.</tp:taxon-name-part><tp:taxon-name-part taxon-name-part-type="species" reg="nahangensis">nahangensis</tp:taxon-name-part></tp:taxon-name></italic> (40.8 mm), <italic><tp:taxon-name><tp:taxon-name-part taxon-name-part-type="genus" reg="Leptobrachella">L.</tp:taxon-name-part><tp:taxon-name-part taxon-name-part-type="species" reg="platycephala">platycephala</tp:taxon-name-part></tp:taxon-name></italic> (35.1 mm), <italic><tp:taxon-name><tp:taxon-name-part taxon-name-part-type="genus" reg="Leptobrachella">L.</tp:taxon-name-part><tp:taxon-name-part taxon-name-part-type="species" reg="sungi">sungi</tp:taxon-name-part></tp:taxon-name></italic> (48.3–52.7 mm in males) and <italic><tp:taxon-name><tp:taxon-name-part taxon-name-part-type="genus" reg="Leptobrachella">L.</tp:taxon-name-part><tp:taxon-name-part taxon-name-part-type="species" reg="zhangyapingi">zhangyapingi</tp:taxon-name-part></tp:taxon-name></italic> (45.8–52.5 mm).</p><p>By having black spots on ﬂanks, <italic><tp:taxon-name><tp:taxon-name-part taxon-name-part-type="genus" reg="Leptobrachella">Leptobrachella</tp:taxon-name-part><tp:taxon-name-part taxon-name-part-type="species" reg="dushanensis">dushanensis</tp:taxon-name-part></tp:taxon-name></italic> sp. nov. differs from <italic><tp:taxon-name><tp:taxon-name-part taxon-name-part-type="genus" reg="Leptobrachella">L.</tp:taxon-name-part><tp:taxon-name-part taxon-name-part-type="species" reg="aerea">aerea</tp:taxon-name-part></tp:taxon-name></italic>, <italic><tp:taxon-name><tp:taxon-name-part taxon-name-part-type="genus" reg="Leptobrachella">L.</tp:taxon-name-part><tp:taxon-name-part taxon-name-part-type="species" reg="botsfordi">botsfordi</tp:taxon-name-part></tp:taxon-name></italic>, <italic><tp:taxon-name><tp:taxon-name-part taxon-name-part-type="genus" reg="Leptobrachella">L.</tp:taxon-name-part><tp:taxon-name-part taxon-name-part-type="species" reg="crocea">crocea</tp:taxon-name-part></tp:taxon-name></italic>, <italic><tp:taxon-name><tp:taxon-name-part taxon-name-part-type="genus" reg="Leptobrachella">L.</tp:taxon-name-part><tp:taxon-name-part taxon-name-part-type="species" reg="eos">eos</tp:taxon-name-part></tp:taxon-name></italic>, <italic><tp:taxon-name><tp:taxon-name-part taxon-name-part-type="genus" reg="Leptobrachella">L.</tp:taxon-name-part><tp:taxon-name-part taxon-name-part-type="species" reg="firthi">firthi</tp:taxon-name-part></tp:taxon-name></italic>, <italic><tp:taxon-name><tp:taxon-name-part taxon-name-part-type="genus" reg="Leptobrachella">L.</tp:taxon-name-part><tp:taxon-name-part taxon-name-part-type="species" reg="isos">isos</tp:taxon-name-part></tp:taxon-name></italic>, <italic><tp:taxon-name><tp:taxon-name-part taxon-name-part-type="genus" reg="Leptobrachella">L.</tp:taxon-name-part><tp:taxon-name-part taxon-name-part-type="species" reg="pallida">pallida</tp:taxon-name-part></tp:taxon-name></italic>, <italic><tp:taxon-name><tp:taxon-name-part taxon-name-part-type="genus" reg="Leptobrachella">L.</tp:taxon-name-part><tp:taxon-name-part taxon-name-part-type="species" reg="petrops">petrops</tp:taxon-name-part></tp:taxon-name></italic>, <italic><tp:taxon-name><tp:taxon-name-part taxon-name-part-type="genus" reg="Leptobrachella">L.</tp:taxon-name-part><tp:taxon-name-part taxon-name-part-type="species" reg="tuberosa">tuberosa</tp:taxon-name-part></tp:taxon-name></italic> and <italic><tp:taxon-name><tp:taxon-name-part taxon-name-part-type="genus" reg="Leptobrachella">L.</tp:taxon-name-part><tp:taxon-name-part taxon-name-part-type="species" reg="zhangyapingi">zhangyapingi</tp:taxon-name-part></tp:taxon-name></italic> (vs. lacking distinct black spots on the ﬂanks in the latter).</p><p>By having rudimentary webbing, <italic><tp:taxon-name><tp:taxon-name-part taxon-name-part-type="genus" reg="Leptobrachella">Leptobrachella</tp:taxon-name-part><tp:taxon-name-part taxon-name-part-type="species" reg="dushanensis">dushanensis</tp:taxon-name-part></tp:taxon-name></italic> sp. nov. differs from <italic><tp:taxon-name><tp:taxon-name-part taxon-name-part-type="genus" reg="Leptobrachella">L.</tp:taxon-name-part><tp:taxon-name-part taxon-name-part-type="species" reg="ardens">ardens</tp:taxon-name-part></tp:taxon-name></italic>, <italic><tp:taxon-name><tp:taxon-name-part taxon-name-part-type="genus" reg="Leptobrachella">L.</tp:taxon-name-part><tp:taxon-name-part taxon-name-part-type="species" reg="jinshaensis">jinshaensis</tp:taxon-name-part></tp:taxon-name></italic>, <italic><tp:taxon-name><tp:taxon-name-part taxon-name-part-type="genus" reg="Leptobrachella">L.</tp:taxon-name-part><tp:taxon-name-part taxon-name-part-type="species" reg="kalonensis">kalonensis</tp:taxon-name-part></tp:taxon-name></italic>, <italic><tp:taxon-name><tp:taxon-name-part taxon-name-part-type="genus" reg="Leptobrachella">L.</tp:taxon-name-part><tp:taxon-name-part taxon-name-part-type="species" reg="maculosa">maculosa</tp:taxon-name-part></tp:taxon-name></italic>, <italic><tp:taxon-name><tp:taxon-name-part taxon-name-part-type="genus" reg="Leptobrachella">L.</tp:taxon-name-part><tp:taxon-name-part taxon-name-part-type="species" reg="oshanensis">oshanensis</tp:taxon-name-part></tp:taxon-name></italic>, <italic><tp:taxon-name><tp:taxon-name-part taxon-name-part-type="genus" reg="Leptobrachella">L.</tp:taxon-name-part><tp:taxon-name-part taxon-name-part-type="species" reg="pallida">pallida</tp:taxon-name-part></tp:taxon-name></italic>, <italic><tp:taxon-name><tp:taxon-name-part taxon-name-part-type="genus" reg="Leptobrachella">L.</tp:taxon-name-part><tp:taxon-name-part taxon-name-part-type="species" reg="petrops">petrops</tp:taxon-name-part></tp:taxon-name></italic>, <italic><tp:taxon-name><tp:taxon-name-part taxon-name-part-type="genus" reg="Leptobrachella">L.</tp:taxon-name-part><tp:taxon-name-part taxon-name-part-type="species" reg="rowleyae">rowleyae</tp:taxon-name-part></tp:taxon-name></italic>, <italic><tp:taxon-name><tp:taxon-name-part taxon-name-part-type="genus" reg="Leptobrachella">L.</tp:taxon-name-part><tp:taxon-name-part taxon-name-part-type="species" reg="shiwandashanensis">shiwandashanensis</tp:taxon-name-part></tp:taxon-name></italic> and <italic><tp:taxon-name><tp:taxon-name-part taxon-name-part-type="genus" reg="Leptobrachella">L.</tp:taxon-name-part><tp:taxon-name-part taxon-name-part-type="species" reg="tadungensis">tadungensis</tp:taxon-name-part></tp:taxon-name></italic> (vs. absent webbing in the latter).</p><p>By having wide fringes on toes, <italic><tp:taxon-name><tp:taxon-name-part taxon-name-part-type="genus" reg="Leptobrachella">Leptobrachella</tp:taxon-name-part><tp:taxon-name-part taxon-name-part-type="species" reg="dushanensis">dushanensis</tp:taxon-name-part></tp:taxon-name></italic> sp. nov. differs from <italic><tp:taxon-name><tp:taxon-name-part taxon-name-part-type="genus" reg="Leptobrachella">L.</tp:taxon-name-part><tp:taxon-name-part taxon-name-part-type="species" reg="applebyi">applebyi</tp:taxon-name-part></tp:taxon-name></italic>, <italic><tp:taxon-name><tp:taxon-name-part taxon-name-part-type="genus" reg="Leptobrachella">L.</tp:taxon-name-part><tp:taxon-name-part taxon-name-part-type="species" reg="ardens">ardens</tp:taxon-name-part></tp:taxon-name></italic>, <italic><tp:taxon-name><tp:taxon-name-part taxon-name-part-type="genus" reg="Leptobrachella">L.</tp:taxon-name-part><tp:taxon-name-part taxon-name-part-type="species" reg="aspera">aspera</tp:taxon-name-part></tp:taxon-name></italic>, <italic><tp:taxon-name><tp:taxon-name-part taxon-name-part-type="genus" reg="Leptobrachella">L.</tp:taxon-name-part><tp:taxon-name-part taxon-name-part-type="species" reg="bashaensis">bashaensis</tp:taxon-name-part></tp:taxon-name></italic>, <italic><tp:taxon-name><tp:taxon-name-part taxon-name-part-type="genus" reg="Leptobrachella">L.</tp:taxon-name-part><tp:taxon-name-part taxon-name-part-type="species" reg="bidoupensis">bidoupensis</tp:taxon-name-part></tp:taxon-name></italic>, <italic><tp:taxon-name><tp:taxon-name-part taxon-name-part-type="genus" reg="Leptobrachella">L.</tp:taxon-name-part><tp:taxon-name-part taxon-name-part-type="species" reg="bijie">bijie</tp:taxon-name-part></tp:taxon-name></italic>, <italic><tp:taxon-name><tp:taxon-name-part taxon-name-part-type="genus" reg="Leptobrachella">L.</tp:taxon-name-part><tp:taxon-name-part taxon-name-part-type="species" reg="botsfordi">botsfordi</tp:taxon-name-part></tp:taxon-name></italic>, <italic><tp:taxon-name><tp:taxon-name-part taxon-name-part-type="genus" reg="Leptobrachella">L.</tp:taxon-name-part><tp:taxon-name-part taxon-name-part-type="species" reg="bourreti">bourreti</tp:taxon-name-part></tp:taxon-name></italic>, <italic><tp:taxon-name><tp:taxon-name-part taxon-name-part-type="genus" reg="Leptobrachella">L.</tp:taxon-name-part><tp:taxon-name-part taxon-name-part-type="species" reg="chishuiensis">chishuiensis</tp:taxon-name-part></tp:taxon-name></italic>, <italic><tp:taxon-name><tp:taxon-name-part taxon-name-part-type="genus" reg="Leptobrachella">L.</tp:taxon-name-part><tp:taxon-name-part taxon-name-part-type="species" reg="crocea">crocea</tp:taxon-name-part></tp:taxon-name></italic>, <italic><tp:taxon-name><tp:taxon-name-part taxon-name-part-type="genus" reg="Leptobrachella">L.</tp:taxon-name-part><tp:taxon-name-part taxon-name-part-type="species" reg="damingshanensis">damingshanensis</tp:taxon-name-part></tp:taxon-name></italic>, <italic><tp:taxon-name><tp:taxon-name-part taxon-name-part-type="genus" reg="Leptobrachella">L.</tp:taxon-name-part><tp:taxon-name-part taxon-name-part-type="species" reg="dorsospina">dorsospina</tp:taxon-name-part></tp:taxon-name></italic>, <italic><tp:taxon-name><tp:taxon-name-part taxon-name-part-type="genus" reg="Leptobrachella">L.</tp:taxon-name-part><tp:taxon-name-part taxon-name-part-type="species" reg="feii">feii</tp:taxon-name-part></tp:taxon-name>, <tp:taxon-name><tp:taxon-name-part taxon-name-part-type="genus" reg="Leptobrachella">L.</tp:taxon-name-part><tp:taxon-name-part taxon-name-part-type="species" reg="flaviglandulosa">flaviglandulosa</tp:taxon-name-part></tp:taxon-name></italic>, <italic><tp:taxon-name><tp:taxon-name-part taxon-name-part-type="genus" reg="Leptobrachella">L.</tp:taxon-name-part><tp:taxon-name-part taxon-name-part-type="species" reg="fuliginosa">fuliginosa</tp:taxon-name-part></tp:taxon-name></italic>, <italic><tp:taxon-name><tp:taxon-name-part taxon-name-part-type="genus" reg="Leptobrachella">L.</tp:taxon-name-part><tp:taxon-name-part taxon-name-part-type="species" reg="jinshaensis">jinshaensis</tp:taxon-name-part></tp:taxon-name></italic>, <italic><tp:taxon-name><tp:taxon-name-part taxon-name-part-type="genus" reg="Leptobrachella">L.</tp:taxon-name-part><tp:taxon-name-part taxon-name-part-type="species" reg="kalonensis">kalonensis</tp:taxon-name-part></tp:taxon-name></italic>, <italic><tp:taxon-name><tp:taxon-name-part taxon-name-part-type="genus" reg="Leptobrachella">L.</tp:taxon-name-part><tp:taxon-name-part taxon-name-part-type="species" reg="korifi">korifi</tp:taxon-name-part></tp:taxon-name></italic>, <italic><tp:taxon-name><tp:taxon-name-part taxon-name-part-type="genus" reg="Leptobrachella">L.</tp:taxon-name-part><tp:taxon-name-part taxon-name-part-type="species" reg="lateralis">lateralis</tp:taxon-name-part></tp:taxon-name></italic>, <italic><tp:taxon-name><tp:taxon-name-part taxon-name-part-type="genus" reg="Leptobrachella">L.</tp:taxon-name-part><tp:taxon-name-part taxon-name-part-type="species" reg="macrops">macrops</tp:taxon-name-part></tp:taxon-name></italic>, <italic><tp:taxon-name><tp:taxon-name-part taxon-name-part-type="genus" reg="Leptobrachella">L.</tp:taxon-name-part><tp:taxon-name-part taxon-name-part-type="species" reg="maculosa">maculosa</tp:taxon-name-part></tp:taxon-name></italic>, <italic><tp:taxon-name><tp:taxon-name-part taxon-name-part-type="genus" reg="Leptobrachella">L.</tp:taxon-name-part><tp:taxon-name-part taxon-name-part-type="species" reg="mangshanensis">mangshanensis</tp:taxon-name-part></tp:taxon-name></italic>, <italic><tp:taxon-name><tp:taxon-name-part taxon-name-part-type="genus" reg="Leptobrachella">L.</tp:taxon-name-part><tp:taxon-name-part taxon-name-part-type="species" reg="melica">melica</tp:taxon-name-part></tp:taxon-name></italic>, <italic><tp:taxon-name><tp:taxon-name-part taxon-name-part-type="genus" reg="Leptobrachella">L.</tp:taxon-name-part><tp:taxon-name-part taxon-name-part-type="species" reg="minima">minima</tp:taxon-name-part></tp:taxon-name></italic>, <italic><tp:taxon-name><tp:taxon-name-part taxon-name-part-type="genus" reg="Leptobrachella">L.</tp:taxon-name-part><tp:taxon-name-part taxon-name-part-type="species" reg="nahangensis">nahangensis</tp:taxon-name-part></tp:taxon-name></italic>, <italic><tp:taxon-name><tp:taxon-name-part taxon-name-part-type="genus" reg="Leptobrachella">L.</tp:taxon-name-part><tp:taxon-name-part taxon-name-part-type="species" reg="namdongensis">namdongensis</tp:taxon-name-part></tp:taxon-name></italic>, <italic><tp:taxon-name><tp:taxon-name-part taxon-name-part-type="genus" reg="Leptobrachella">L.</tp:taxon-name-part><tp:taxon-name-part taxon-name-part-type="species" reg="niveimontis">niveimontis</tp:taxon-name-part></tp:taxon-name></italic>, <italic><tp:taxon-name><tp:taxon-name-part taxon-name-part-type="genus" reg="Leptobrachella">L.</tp:taxon-name-part><tp:taxon-name-part taxon-name-part-type="species" reg="nyx">nyx</tp:taxon-name-part></tp:taxon-name></italic>, <italic><tp:taxon-name><tp:taxon-name-part taxon-name-part-type="genus" reg="Leptobrachella">L.</tp:taxon-name-part><tp:taxon-name-part taxon-name-part-type="species" reg="oshanensis">oshanensis</tp:taxon-name-part></tp:taxon-name></italic>, <italic><tp:taxon-name><tp:taxon-name-part taxon-name-part-type="genus" reg="Leptobrachella">L.</tp:taxon-name-part><tp:taxon-name-part taxon-name-part-type="species" reg="pallida">pallida</tp:taxon-name-part></tp:taxon-name></italic>, <italic><tp:taxon-name><tp:taxon-name-part taxon-name-part-type="genus" reg="Leptobrachella">L.</tp:taxon-name-part><tp:taxon-name-part taxon-name-part-type="species" reg="pelodytoides">pelodytoides</tp:taxon-name-part></tp:taxon-name></italic>, <italic><tp:taxon-name><tp:taxon-name-part taxon-name-part-type="genus" reg="Leptobrachella">L.</tp:taxon-name-part><tp:taxon-name-part taxon-name-part-type="species" reg="petrops">petrops</tp:taxon-name-part></tp:taxon-name></italic>, <italic><tp:taxon-name><tp:taxon-name-part taxon-name-part-type="genus" reg="Leptobrachella">L.</tp:taxon-name-part><tp:taxon-name-part taxon-name-part-type="species" reg="phiaoacensis">phiaoacensis</tp:taxon-name-part></tp:taxon-name>, <tp:taxon-name><tp:taxon-name-part taxon-name-part-type="genus" reg="Leptobrachella">L.</tp:taxon-name-part><tp:taxon-name-part taxon-name-part-type="species" reg="phiadenensis">phiadenensis</tp:taxon-name-part></tp:taxon-name></italic>,</p><p><italic><tp:taxon-name><tp:taxon-name-part taxon-name-part-type="genus" reg="Leptobrachella">L.</tp:taxon-name-part><tp:taxon-name-part taxon-name-part-type="species" reg="pluvialis">pluvialis</tp:taxon-name-part></tp:taxon-name></italic>, <italic><tp:taxon-name><tp:taxon-name-part taxon-name-part-type="genus" reg="Leptobrachella">L.</tp:taxon-name-part><tp:taxon-name-part taxon-name-part-type="species" reg="puhoatensis">puhoatensis</tp:taxon-name-part></tp:taxon-name></italic>, <italic><tp:taxon-name><tp:taxon-name-part taxon-name-part-type="genus" reg="Leptobrachella">L.</tp:taxon-name-part><tp:taxon-name-part taxon-name-part-type="species" reg="purpuraventra">purpuraventra</tp:taxon-name-part></tp:taxon-name></italic>, <italic><tp:taxon-name><tp:taxon-name-part taxon-name-part-type="genus" reg="Leptobrachella">L.</tp:taxon-name-part><tp:taxon-name-part taxon-name-part-type="species" reg="pyrrhops">pyrrhops</tp:taxon-name-part></tp:taxon-name></italic>, <italic><tp:taxon-name><tp:taxon-name-part taxon-name-part-type="genus" reg="Leptobrachella">L.</tp:taxon-name-part><tp:taxon-name-part taxon-name-part-type="species" reg="rowleyae">rowleyae</tp:taxon-name-part></tp:taxon-name></italic>, <italic><tp:taxon-name><tp:taxon-name-part taxon-name-part-type="genus" reg="Leptobrachella">L.</tp:taxon-name-part><tp:taxon-name-part taxon-name-part-type="species" reg="shangsiensis">shangsiensis</tp:taxon-name-part></tp:taxon-name></italic>, <italic><tp:taxon-name><tp:taxon-name-part taxon-name-part-type="genus" reg="Leptobrachella">L.</tp:taxon-name-part><tp:taxon-name-part taxon-name-part-type="species" reg="sinorensis">sinorensis</tp:taxon-name-part></tp:taxon-name></italic>, <italic><tp:taxon-name><tp:taxon-name-part taxon-name-part-type="genus" reg="Leptobrachella">L.</tp:taxon-name-part><tp:taxon-name-part taxon-name-part-type="species" reg="shiwandashanensis">shiwandashanensis</tp:taxon-name-part></tp:taxon-name></italic>, <italic><tp:taxon-name><tp:taxon-name-part taxon-name-part-type="genus" reg="Leptobrachella">L.</tp:taxon-name-part><tp:taxon-name-part taxon-name-part-type="species" reg="sungi">sungi</tp:taxon-name-part></tp:taxon-name></italic>, <italic><tp:taxon-name><tp:taxon-name-part taxon-name-part-type="genus" reg="Leptobrachella">L.</tp:taxon-name-part><tp:taxon-name-part taxon-name-part-type="species" reg="tengchongensis">tengchongensis</tp:taxon-name-part></tp:taxon-name></italic>, <italic><tp:taxon-name><tp:taxon-name-part taxon-name-part-type="genus" reg="Leptobrachella">L.</tp:taxon-name-part><tp:taxon-name-part taxon-name-part-type="species" reg="tuberosa">tuberosa</tp:taxon-name-part></tp:taxon-name></italic>, <italic><tp:taxon-name><tp:taxon-name-part taxon-name-part-type="genus" reg="Leptobrachella">L.</tp:taxon-name-part><tp:taxon-name-part taxon-name-part-type="species" reg="ventripunctata">ventripunctata</tp:taxon-name-part></tp:taxon-name></italic>, <italic><tp:taxon-name><tp:taxon-name-part taxon-name-part-type="genus" reg="Leptobrachella">L.</tp:taxon-name-part><tp:taxon-name-part taxon-name-part-type="species" reg="wuhuangmontis">wuhuangmontis</tp:taxon-name-part></tp:taxon-name></italic>, <italic><tp:taxon-name><tp:taxon-name-part taxon-name-part-type="genus" reg="Leptobrachella">L.</tp:taxon-name-part><tp:taxon-name-part taxon-name-part-type="species" reg="wulingensis">wulingensis</tp:taxon-name-part></tp:taxon-name>, <tp:taxon-name><tp:taxon-name-part taxon-name-part-type="genus" reg="Leptobrachella">L.</tp:taxon-name-part><tp:taxon-name-part taxon-name-part-type="species" reg="wumingensis">wumingensis</tp:taxon-name-part></tp:taxon-name>, <tp:taxon-name><tp:taxon-name-part taxon-name-part-type="genus" reg="Leptobrachella">L.</tp:taxon-name-part><tp:taxon-name-part taxon-name-part-type="species" reg="yeae">yeae</tp:taxon-name-part></tp:taxon-name></italic> and <italic><tp:taxon-name><tp:taxon-name-part taxon-name-part-type="genus" reg="Leptobrachella">L.</tp:taxon-name-part><tp:taxon-name-part taxon-name-part-type="species" reg="yunyangensis">yunyangensis</tp:taxon-name-part></tp:taxon-name></italic> (vs. fringes on toes narrow or absent in the latter).</p><p>By having dorsal surface shagreened with fine tubercles, <italic><tp:taxon-name><tp:taxon-name-part taxon-name-part-type="genus" reg="Leptobrachella">Leptobrachella</tp:taxon-name-part><tp:taxon-name-part taxon-name-part-type="species" reg="dushanensis">dushanensis</tp:taxon-name-part></tp:taxon-name></italic> sp. nov. differs from <italic><tp:taxon-name><tp:taxon-name-part taxon-name-part-type="genus" reg="Leptobrachella">L.</tp:taxon-name-part><tp:taxon-name-part taxon-name-part-type="species" reg="applebyi">applebyi</tp:taxon-name-part></tp:taxon-name></italic>, <italic><tp:taxon-name><tp:taxon-name-part taxon-name-part-type="genus" reg="Leptobrachella">L.</tp:taxon-name-part><tp:taxon-name-part taxon-name-part-type="species" reg="bidoupensis">bidoupensis</tp:taxon-name-part></tp:taxon-name></italic>, <italic><tp:taxon-name><tp:taxon-name-part taxon-name-part-type="genus" reg="Leptobrachella">L.</tp:taxon-name-part><tp:taxon-name-part taxon-name-part-type="species" reg="kalonensis">kalonensis</tp:taxon-name-part></tp:taxon-name></italic>, <italic><tp:taxon-name><tp:taxon-name-part taxon-name-part-type="genus" reg="Leptobrachella">L.</tp:taxon-name-part><tp:taxon-name-part taxon-name-part-type="species" reg="melica">melica</tp:taxon-name-part></tp:taxon-name></italic>, <italic><tp:taxon-name><tp:taxon-name-part taxon-name-part-type="genus" reg="Leptobrachella">L.</tp:taxon-name-part><tp:taxon-name-part taxon-name-part-type="species" reg="minima">minima</tp:taxon-name-part></tp:taxon-name></italic>, <italic><tp:taxon-name><tp:taxon-name-part taxon-name-part-type="genus" reg="Leptobrachella">L.</tp:taxon-name-part><tp:taxon-name-part taxon-name-part-type="species" reg="nahangensis">nahangensis</tp:taxon-name-part></tp:taxon-name></italic>, <italic><tp:taxon-name><tp:taxon-name-part taxon-name-part-type="genus" reg="Leptobrachella">L.</tp:taxon-name-part><tp:taxon-name-part taxon-name-part-type="species" reg="shangsiensis">shangsiensis</tp:taxon-name-part></tp:taxon-name></italic> and <italic><tp:taxon-name><tp:taxon-name-part taxon-name-part-type="genus" reg="Leptobrachella">L.</tp:taxon-name-part><tp:taxon-name-part taxon-name-part-type="species" reg="tadungensis">tadungensis</tp:taxon-name-part></tp:taxon-name></italic>, all of which have the dorsum smooth and <italic><tp:taxon-name><tp:taxon-name-part taxon-name-part-type="genus" reg="Leptobrachella">L.</tp:taxon-name-part><tp:taxon-name-part taxon-name-part-type="species" reg="bourreti">bourreti</tp:taxon-name-part></tp:taxon-name></italic> (dorsum smooth with small warts), <italic><tp:taxon-name><tp:taxon-name-part taxon-name-part-type="genus" reg="Leptobrachella">L.</tp:taxon-name-part><tp:taxon-name-part taxon-name-part-type="species" reg="fuliginosa">fuliginosa</tp:taxon-name-part></tp:taxon-name></italic> (dorsum smooth with fine tubercles), <italic><tp:taxon-name><tp:taxon-name-part taxon-name-part-type="genus" reg="Leptobrachella">L.</tp:taxon-name-part><tp:taxon-name-part taxon-name-part-type="species" reg="liui">liui</tp:taxon-name-part></tp:taxon-name></italic> (dorsum with round tubercles), <italic><tp:taxon-name><tp:taxon-name-part taxon-name-part-type="genus" reg="Leptobrachella">L.</tp:taxon-name-part><tp:taxon-name-part taxon-name-part-type="species" reg="macrops">macrops</tp:taxon-name-part></tp:taxon-name></italic> (dorsum roughly granular with large tubercles), <italic><tp:taxon-name><tp:taxon-name-part taxon-name-part-type="genus" reg="Leptobrachella">L.</tp:taxon-name-part><tp:taxon-name-part taxon-name-part-type="species" reg="maoershanensis">maoershanensis</tp:taxon-name-part></tp:taxon-name></italic> (dorsum shagreened with tubercles), <italic><tp:taxon-name><tp:taxon-name-part taxon-name-part-type="genus" reg="Leptobrachella">L.</tp:taxon-name-part><tp:taxon-name-part taxon-name-part-type="species" reg="minima">minima</tp:taxon-name-part></tp:taxon-name></italic> (dorsum smooth), <italic><tp:taxon-name><tp:taxon-name-part taxon-name-part-type="genus" reg="Leptobrachella">L.</tp:taxon-name-part><tp:taxon-name-part taxon-name-part-type="species" reg="neangi">neangi</tp:taxon-name-part></tp:taxon-name></italic> (dorsum with small, irregular bumps and ridges), <italic><tp:taxon-name><tp:taxon-name-part taxon-name-part-type="genus" reg="Leptobrachella">L.</tp:taxon-name-part><tp:taxon-name-part taxon-name-part-type="species" reg="nyx">nyx</tp:taxon-name-part></tp:taxon-name></italic> (dorsum with round tubercles), <italic><tp:taxon-name><tp:taxon-name-part taxon-name-part-type="genus" reg="Leptobrachella">L.</tp:taxon-name-part><tp:taxon-name-part taxon-name-part-type="species" reg="nokrekensis">nokrekensis</tp:taxon-name-part></tp:taxon-name></italic> (dorsum tubercles and longitudinal folds), <italic><tp:taxon-name><tp:taxon-name-part taxon-name-part-type="genus" reg="Leptobrachella">L.</tp:taxon-name-part><tp:taxon-name-part taxon-name-part-type="species" reg="pelodytoides">pelodytoides</tp:taxon-name-part></tp:taxon-name></italic> (dorsum with small, smooth warts), <italic><tp:taxon-name><tp:taxon-name-part taxon-name-part-type="genus" reg="Leptobrachella">L.</tp:taxon-name-part><tp:taxon-name-part taxon-name-part-type="species" reg="tamdil">tamdil</tp:taxon-name-part></tp:taxon-name></italic> (dorsum weakly tuberculate, with low, oval tubercles), <italic><tp:taxon-name><tp:taxon-name-part taxon-name-part-type="genus" reg="Leptobrachella">L.</tp:taxon-name-part><tp:taxon-name-part taxon-name-part-type="species" reg="tuberosa">tuberosa</tp:taxon-name-part></tp:taxon-name></italic> (dorsum highly tuberculate), <italic><tp:taxon-name><tp:taxon-name-part taxon-name-part-type="genus" reg="Leptobrachella">L.</tp:taxon-name-part><tp:taxon-name-part taxon-name-part-type="species" reg="yunkaiensis">yunkaiensis</tp:taxon-name-part></tp:taxon-name></italic> (dorsum with raised warts) and <italic><tp:taxon-name><tp:taxon-name-part taxon-name-part-type="genus" reg="Leptobrachella">L.</tp:taxon-name-part><tp:taxon-name-part taxon-name-part-type="species" reg="wuhuangmontis">wuhuangmontis</tp:taxon-name-part></tp:taxon-name></italic> (dorsum rough with conical tubercles).</p><p>In mitochondrial DNA trees, <italic><tp:taxon-name><tp:taxon-name-part taxon-name-part-type="genus" reg="Leptobrachella">Leptobrachella</tp:taxon-name-part><tp:taxon-name-part taxon-name-part-type="species" reg="dushanensis">dushanensis</tp:taxon-name-part></tp:taxon-name></italic> sp. nov. and <italic><tp:taxon-name><tp:taxon-name-part taxon-name-part-type="genus" reg="Leptobrachella">L.</tp:taxon-name-part><tp:taxon-name-part taxon-name-part-type="species" reg="dong">dong</tp:taxon-name-part></tp:taxon-name></italic> clustered into one clade, being sisters. The new species differs from <italic><tp:taxon-name><tp:taxon-name-part taxon-name-part-type="genus" reg="Leptobrachella">L.</tp:taxon-name-part><tp:taxon-name-part taxon-name-part-type="species" reg="dong">dong</tp:taxon-name-part></tp:taxon-name></italic> by the following characters: head length slightly wider than head width (vs. head width slightly wider than head length); males with internal single subgular vocal sac (vs. a pair of subgular internal vocal sacs); tibiotarsal articulation reaching to anterior edge of eye (vs. reaching to middle of eye).</p></sec><sec sec-type="Secondary sexual characteristics"><title>Secondary sexual characteristics</title><p>Adult males with internal single subgular vocal sac, femoral adipose glands present on posterior surface of thigh and tiny transparent spines on chest during breeding season. Nuptial pads and spines absent on males.</p></sec></tp:treatment-sec><tp:treatment-sec sec-type="Etymology"><title>Etymology</title><p>This specifc name “Dushan” refers to the distribution of this species in Dushan County, Guizhou Province, China. We suggest its English common name “Dushan leaf litter toad” and Chinese name “Dushan Zhang Tu Chan (独山掌突蟾)”.</p></tp:treatment-sec><tp:treatment-sec sec-type="Distribution"><title>Distribution</title><p><italic><tp:taxon-name><tp:taxon-name-part taxon-name-part-type="genus" reg="Leptobrachella">Leptobrachella</tp:taxon-name-part><tp:taxon-name-part taxon-name-part-type="species" reg="dushanensis">dushanensis</tp:taxon-name-part></tp:taxon-name></italic> sp. nov. was only found in Dushan County, Guizhou Province, China. Elevations recorded range from 1000 m to 1200 m.</p></tp:treatment-sec><tp:treatment-sec sec-type="Ecology"><title>Ecology</title><p><italic><tp:taxon-name><tp:taxon-name-part taxon-name-part-type="genus" reg="Leptobrachella">Leptobrachella</tp:taxon-name-part><tp:taxon-name-part taxon-name-part-type="species" reg="dushanensis">dushanensis</tp:taxon-name-part></tp:taxon-name></italic> sp. nov. was found under stones in fast-flowing mountain streams surrounded by evergreen broadleaf forest (Fig. <xref ref-type="fig" rid="F10503130">5</xref>) and we did not find eggs, nor tadpoles or females. Based on our surveys, we speculate that the breeding season is probably in late March.</p></tp:treatment-sec><tp:treatment-sec><!--Section generated to contain objects referenced in tp:taxon-treatment.--><fig id="F10989492" position="float" orientation="portrait"><object-id xmlns:xlink="http://www.w3.org/1999/xlink" content-type="arpha" xlink:type="simple">B6DE55E9-031A-5AE1-832D-AFEBC5EB1BA1</object-id><object-id xmlns:xlink="http://www.w3.org/1999/xlink" content-type="doi" xlink:type="simple">10.3897/BDJ.12.e113427.figure2</object-id><object-id xmlns:xlink="http://www.w3.org/1999/xlink" content-type="zenodo_dep_id" xlink:type="simple">10490647</object-id><label>Figure 2.</label><caption><p>Photos of the holotype CIB DS20220409002 <italic><tp:taxon-name><tp:taxon-name-part taxon-name-part-type="genus" reg="Leptobrachella">Leptobrachella</tp:taxon-name-part><tp:taxon-name-part taxon-name-part-type="species" reg="dushanensis">dushanensis</tp:taxon-name-part></tp:taxon-name></italic> sp. nov. in life. <bold>A</bold> dorsolateral view; <bold>B</bold> ventral view; <bold>C</bold> dorsal view; <bold>D</bold> ventral view of hand <bold>E</bold> ventral view of foot.</p></caption><graphic xmlns:xlink="http://www.w3.org/1999/xlink" xlink:href="bdj-12-e113427-g002.jpg" position="float" id="oo_957446.jpg" orientation="portrait" xlink:type="simple"><uri content-type="original_file" xlink:type="simple">https://binary.pensoft.net/fig/957446</uri></graphic></fig><fig id="F10503100" position="float" orientation="portrait"><object-id xmlns:xlink="http://www.w3.org/1999/xlink" content-type="arpha" xlink:type="simple">1C9DD68E-5B3F-5D3A-AE03-0126E2E86CAF</object-id><object-id xmlns:xlink="http://www.w3.org/1999/xlink" content-type="doi" xlink:type="simple">10.3897/BDJ.12.e113427.figure3</object-id><object-id xmlns:xlink="http://www.w3.org/1999/xlink" content-type="zenodo_dep_id" xlink:type="simple">10490667</object-id><label>Figure 3.</label><caption><p>The holotype specimen MT DS20220409002 <italic><tp:taxon-name><tp:taxon-name-part taxon-name-part-type="genus" reg="Leptobrachella">Leptobrachella</tp:taxon-name-part><tp:taxon-name-part taxon-name-part-type="species" reg="dushanensis">dushanensis</tp:taxon-name-part></tp:taxon-name></italic> sp. nov. <bold>A</bold> dorsal view; <bold>B</bold> ventral view; <bold>C</bold> ventral view of hand; <bold>D</bold> ventral view of foot.</p></caption><graphic xmlns:xlink="http://www.w3.org/1999/xlink" xlink:href="bdj-12-e113427-g003.jpg" position="float" id="oo_912170.jpg" orientation="portrait" xlink:type="simple"><uri content-type="original_file" xlink:type="simple">https://binary.pensoft.net/fig/912170</uri></graphic></fig><supplementary-material xmlns:xlink="http://www.w3.org/1999/xlink" id="S10503094" orientation="portrait" position="float" xlink:type="simple"><object-id content-type="arpha" xlink:type="simple">E81ACCDF-3F54-5409-B251-D4C618AC019B</object-id><object-id content-type="doi" xlink:type="simple">10.3897/BDJ.12.e113427.suppl1</object-id><label>Supplementary material 1</label><caption><p>Measurements</p></caption><statement content-type="dataType"><label>Data type</label><p>morphological</p></statement><statement content-type="notes"><label>Brief description</label><p>Measurements of adult specimen of <italic><tp:taxon-name><tp:taxon-name-part taxon-name-part-type="genus" reg="Leptobrachella">Leptobrachella</tp:taxon-name-part><tp:taxon-name-part taxon-name-part-type="species" reg="dushanensis">dushanensis</tp:taxon-name-part></tp:taxon-name></italic> sp. nov. and <italic><tp:taxon-name><tp:taxon-name-part taxon-name-part-type="genus" reg="Leptobrachella">L.</tp:taxon-name-part><tp:taxon-name-part taxon-name-part-type="species" reg="dong">dong</tp:taxon-name-part></tp:taxon-name></italic>. Units in mm. See abbreviations for characters in the Materials and Methods section.</p></statement><p>File: oo_957429.xlsx</p><media xlink:href="bdj-12-e113427-s001.xlsx" mimetype="Microsoft Excel Document" mime-subtype="xlsx" position="float" orientation="portrait" xlink:type="simple"><uri content-type="original_file" xlink:type="simple">https://binary.pensoft.net/file/957429</uri></media><attrib specific-use="authors">Shize Li, Wei Li, Yanlin Cheng, Jing Liu, Gang Wei, Bin Wang</attrib></supplementary-material><table-wrap id="T10503090" position="float" orientation="portrait"><label>Table 3.</label><caption><p>Measurements of <italic><tp:taxon-name><tp:taxon-name-part taxon-name-part-type="genus" reg="Leptobrachella">Leptobrachella</tp:taxon-name-part><tp:taxon-name-part taxon-name-part-type="species" reg="dushanensis">dushanensis</tp:taxon-name-part></tp:taxon-name></italic> sp. nov and <italic><tp:taxon-name><tp:taxon-name-part taxon-name-part-type="genus" reg="Leptobrachella">L.</tp:taxon-name-part><tp:taxon-name-part taxon-name-part-type="species" reg="dong">dong</tp:taxon-name-part></tp:taxon-name></italic> from Guizhou and Hunan populations. Units in mm. In addition, the results of one-way ANOVA with <italic>p</italic>-values for morphometric comparisons between <italic><tp:taxon-name><tp:taxon-name-part taxon-name-part-type="genus" reg="Leptobrachella">Leptobrachella</tp:taxon-name-part><tp:taxon-name-part taxon-name-part-type="species" reg="dushanensis">dushanensis</tp:taxon-name-part></tp:taxon-name></italic> sp. nov. and <italic><tp:taxon-name><tp:taxon-name-part taxon-name-part-type="genus" reg="Leptobrachella">L.</tp:taxon-name-part><tp:taxon-name-part taxon-name-part-type="species" reg="dong">dong</tp:taxon-name-part></tp:taxon-name></italic> from Guizhou and Hunan populations (* <italic>p</italic> &lt; 0.05, ** <italic>p</italic> &lt; 0.01) are given. See abbreviations for characters in the Materials and Methods section.</p></caption><table rules="all" border="1"><tbody><tr><td rowspan="2" colspan="1">Character</td><td rowspan="1" colspan="2"><italic><tp:taxon-name><tp:taxon-name-part taxon-name-part-type="genus" reg="Leptobrachella">Leptobrachella</tp:taxon-name-part><tp:taxon-name-part taxon-name-part-type="species" reg="dushanensis">dushanensis</tp:taxon-name-part></tp:taxon-name></italic> sp.nov. (n = 4)</td><td rowspan="1" colspan="2"><italic><tp:taxon-name><tp:taxon-name-part taxon-name-part-type="genus" reg="Leptobrachella">L.</tp:taxon-name-part><tp:taxon-name-part taxon-name-part-type="species" reg="dong">dong</tp:taxon-name-part></tp:taxon-name></italic> (n = 4) Guizhou</td><td rowspan="1" colspan="2"><italic><tp:taxon-name><tp:taxon-name-part taxon-name-part-type="genus" reg="Leptobrachella">L.</tp:taxon-name-part><tp:taxon-name-part taxon-name-part-type="species" reg="dong">dong</tp:taxon-name-part></tp:taxon-name></italic> (n = 11) Hunan</td><td rowspan="1" colspan="2"><italic>p</italic>-value</td></tr><tr><td rowspan="1" colspan="1">Ranging</td><td rowspan="1" colspan="1">Mean ± SD</td><td rowspan="1" colspan="1">Ranging</td><td rowspan="1" colspan="1">Mean ± SD</td><td rowspan="1" colspan="1">Ranging</td><td rowspan="1" colspan="1">Mean ± SD</td><td rowspan="1" colspan="1">Guizhou</td><td rowspan="1" colspan="1">Hunan</td></tr><tr><td rowspan="1" colspan="1">SVL</td><td rowspan="1" colspan="1">31.9 – 32.9</td><td rowspan="1" colspan="1">32.3 ± 0.4</td><td rowspan="1" colspan="1">29.5 – 31.2</td><td rowspan="1" colspan="1">30.4 ± 0.86</td><td rowspan="1" colspan="1">29.2 – 34.2</td><td rowspan="1" colspan="1">31.1 ± 1.4</td><td rowspan="1" colspan="1">0.006**</td><td rowspan="1" colspan="1">0.169</td></tr><tr><td rowspan="1" colspan="1">HDL</td><td rowspan="1" colspan="1">10.5 – 10.8</td><td rowspan="1" colspan="1">10.6 ± 0.1</td><td rowspan="1" colspan="1">9.6 – 10.8</td><td rowspan="1" colspan="1">10.1 ± 0.5</td><td rowspan="1" colspan="1">10.0 – 11.7</td><td rowspan="1" colspan="1">10.7 ± 0.5</td><td rowspan="1" colspan="1">0.694</td><td rowspan="1" colspan="1">0.025*</td></tr><tr><td rowspan="1" colspan="1">HDW</td><td rowspan="1" colspan="1">10.0 – 10.4</td><td rowspan="1" colspan="1">10.1 ± 0.2</td><td rowspan="1" colspan="1">9.8 – 10.9</td><td rowspan="1" colspan="1">10.5 ± 0.5</td><td rowspan="1" colspan="1">10.5 – 12.2</td><td rowspan="1" colspan="1">11.2 ± 0.6</td><td rowspan="1" colspan="1">0.001**</td><td rowspan="1" colspan="1">0.000**</td></tr><tr><td rowspan="1" colspan="1">SL</td><td rowspan="1" colspan="1">4.2 – 4.4</td><td rowspan="1" colspan="1">4.2 ± 0.1</td><td rowspan="1" colspan="1">4.2 – 4.9</td><td rowspan="1" colspan="1">4.6 ± 0.3</td><td rowspan="1" colspan="1">4.0 – 5.0</td><td rowspan="1" colspan="1">4.4 ± 0.3</td><td rowspan="1" colspan="1">0.027*</td><td rowspan="1" colspan="1">0.044*</td></tr><tr><td rowspan="1" colspan="1">IND</td><td rowspan="1" colspan="1">2.6 – 2.7</td><td rowspan="1" colspan="1">2.6 ± 0.1</td><td rowspan="1" colspan="1">3.5 – 4.4</td><td rowspan="1" colspan="1">3.8 ± 0.4</td><td rowspan="1" colspan="1">2.8 – 3.6</td><td rowspan="1" colspan="1">3.1 ± 0.3</td><td rowspan="1" colspan="1">0.000**</td><td rowspan="1" colspan="1">0.000**</td></tr><tr><td rowspan="1" colspan="1">IOD</td><td rowspan="1" colspan="1">2.8 – 3.1</td><td rowspan="1" colspan="1">2.9 ± 0.1</td><td rowspan="1" colspan="1">2.3 – 3.2</td><td rowspan="1" colspan="1">2.8 ± 0.4</td><td rowspan="1" colspan="1">2.8 – 3.9</td><td rowspan="1" colspan="1">3.4 ± 0.4</td><td rowspan="1" colspan="1">0.788</td><td rowspan="1" colspan="1">0.001**</td></tr><tr><td rowspan="1" colspan="1">UEW</td><td rowspan="1" colspan="1">2.9 – 3.1</td><td rowspan="1" colspan="1">3.0 ± 0.1</td><td rowspan="1" colspan="1">2.8 – 3.4</td><td rowspan="1" colspan="1">3.1 ± 0.3</td><td rowspan="1" colspan="1">2.6 – 3.1</td><td rowspan="1" colspan="1">2.9 ± 0.2</td><td rowspan="1" colspan="1">0.094</td><td rowspan="1" colspan="1">0.946</td></tr><tr><td rowspan="1" colspan="1">ED</td><td rowspan="1" colspan="1">3.8 – 4.0</td><td rowspan="1" colspan="1">3.9 ± 0.1</td><td rowspan="1" colspan="1">3.9 – 4.4</td><td rowspan="1" colspan="1">4.1 ± 0.2</td><td rowspan="1" colspan="1">3.6 – 4.4</td><td rowspan="1" colspan="1">4.2 ± 0.2</td><td rowspan="1" colspan="1">0.039*</td><td rowspan="1" colspan="1">0.006**</td></tr><tr><td rowspan="1" colspan="1">TYD</td><td rowspan="1" colspan="1">1.6 – 1.8</td><td rowspan="1" colspan="1">1.7 ± 0.1</td><td rowspan="1" colspan="1">1.9 – 2.2</td><td rowspan="1" colspan="1">2.1 ± 0.1</td><td rowspan="1" colspan="1">1.5 – 1.7</td><td rowspan="1" colspan="1">1.6 ± 0.1</td><td rowspan="1" colspan="1">0.001**</td><td rowspan="1" colspan="1">0.705</td></tr><tr><td rowspan="1" colspan="1">LAL</td><td rowspan="1" colspan="1">14.4 – 14.5</td><td rowspan="1" colspan="1">14.5 ± 0.1</td><td rowspan="1" colspan="1">13.5 – 14.2</td><td rowspan="1" colspan="1">13.9 ± 0.3</td><td rowspan="1" colspan="1">14.3 – 15.5</td><td rowspan="1" colspan="1">14.8 ± 0.4</td><td rowspan="1" colspan="1">0.127</td><td rowspan="1" colspan="1">0.011*</td></tr><tr><td rowspan="1" colspan="1">ML</td><td rowspan="1" colspan="1">8.0 – 8.5</td><td rowspan="1" colspan="1">8.1 ± 0.2</td><td rowspan="1" colspan="1">7.3 – 8.3</td><td rowspan="1" colspan="1">7.9 ± 0.4</td><td rowspan="1" colspan="1">7.2 – 8.6</td><td rowspan="1" colspan="1">7.9 ± 0.4</td><td rowspan="1" colspan="1">0.216</td><td rowspan="1" colspan="1">0.750</td></tr><tr><td rowspan="1" colspan="1">TL</td><td rowspan="1" colspan="1">15.9 – 16.0</td><td rowspan="1" colspan="1">15.9 ± 0.1</td><td rowspan="1" colspan="1">14.5 – 14.7</td><td rowspan="1" colspan="1">14.6 ± 0.1</td><td rowspan="1" colspan="1">14.5 – 16.4</td><td rowspan="1" colspan="1">15.5 ± 0.6</td><td rowspan="1" colspan="1">0.079</td><td rowspan="1" colspan="1">0.749</td></tr><tr><td rowspan="1" colspan="1">FL</td><td rowspan="1" colspan="1">14.8 – 15.0</td><td rowspan="1" colspan="1">14.9 ± 0.1</td><td rowspan="1" colspan="1">13.5 – 15</td><td rowspan="1" colspan="1">14.2 ± 0.6</td><td rowspan="1" colspan="1">13.5 – 15.5</td><td rowspan="1" colspan="1">15.0 ± 0.6</td><td rowspan="1" colspan="1">0.625</td><td rowspan="1" colspan="1">0.408</td></tr><tr><td rowspan="1" colspan="1">HLL</td><td rowspan="1" colspan="1">50.0 – 50.5</td><td rowspan="1" colspan="1">50.3 ± 0.3</td><td rowspan="1" colspan="1">41.3 – 44.2</td><td rowspan="1" colspan="1">43.3 ± 1.3</td><td rowspan="1" colspan="1">46.2 – 51.6</td><td rowspan="1" colspan="1">49.1 ± 1.6</td><td rowspan="1" colspan="1">0.018*</td><td rowspan="1" colspan="1">0.564</td></tr></tbody></table></table-wrap><fig id="F10503104" position="float" orientation="portrait"><object-id xmlns:xlink="http://www.w3.org/1999/xlink" content-type="arpha" xlink:type="simple">2F53C40A-C869-5A4C-B907-C7987A306CD5</object-id><object-id xmlns:xlink="http://www.w3.org/1999/xlink" content-type="doi" xlink:type="simple">10.3897/BDJ.12.e113427.figure4</object-id><object-id xmlns:xlink="http://www.w3.org/1999/xlink" content-type="zenodo_dep_id" xlink:type="simple">10490673</object-id><label>Figure 4.</label><caption><p>Colour variation in <italic><tp:taxon-name><tp:taxon-name-part taxon-name-part-type="genus" reg="Leptobrachella">Leptobrachella</tp:taxon-name-part><tp:taxon-name-part taxon-name-part-type="species" reg="dushanensis">dushanensis</tp:taxon-name-part></tp:taxon-name></italic> sp. nov. <bold>A</bold> dorsal view of the male specimen MT DS20230310001; <bold>B</bold> ventral view of the male specimen MT DS20230310001; <bold>C</bold> dorsal view of the male specimen MT DS20230310002; <bold>D</bold> ventral view of the female specimen MT DS20230310002.</p></caption><graphic xmlns:xlink="http://www.w3.org/1999/xlink" xlink:href="bdj-12-e113427-g004.jpg" position="float" id="oo_912172.jpg" orientation="portrait" xlink:type="simple"><uri content-type="original_file" xlink:type="simple">https://binary.pensoft.net/fig/912172</uri></graphic></fig><supplementary-material xmlns:xlink="http://www.w3.org/1999/xlink" id="S10503095" orientation="portrait" position="float" xlink:type="simple"><object-id content-type="arpha" xlink:type="simple">1D80AD3E-6470-5F36-8F54-E0809F64D77C</object-id><object-id content-type="doi" xlink:type="simple">10.3897/BDJ.12.e113427.suppl2</object-id><label>Supplementary material 2</label><caption><p>Diagnosis characters on morphology</p></caption><statement content-type="dataType"><label>Data type</label><p>morphological</p></statement><statement content-type="notes"><label>Brief description</label><p>Diagnosis characters on morphology of <italic><tp:taxon-name><tp:taxon-name-part taxon-name-part-type="genus" reg="Leptobrachella">Leptobrachella</tp:taxon-name-part><tp:taxon-name-part taxon-name-part-type="species" reg="dong">dong</tp:taxon-name-part></tp:taxon-name></italic> sp. nov. from other congeners.</p></statement><p>File: oo_957430.xlsx</p><media xlink:href="bdj-12-e113427-s002.xlsx" mimetype="Microsoft Excel Document" mime-subtype="xlsx" position="float" orientation="portrait" xlink:type="simple"><uri content-type="original_file" xlink:type="simple">https://binary.pensoft.net/file/957430</uri></media><attrib specific-use="authors">Shize Li, Wei Li, Yanlin Cheng, Jing Liu, Gang Wei, Bin Wang</attrib></supplementary-material><fig id="F10503130" position="float" orientation="portrait"><object-id xmlns:xlink="http://www.w3.org/1999/xlink" content-type="arpha" xlink:type="simple">F45CA3A1-1B7F-5D95-A4D6-DBE0FC241F08</object-id><object-id xmlns:xlink="http://www.w3.org/1999/xlink" content-type="doi" xlink:type="simple">10.3897/BDJ.12.e113427.figure5</object-id><object-id xmlns:xlink="http://www.w3.org/1999/xlink" content-type="zenodo_dep_id" xlink:type="simple">10490677</object-id><label>Figure 5.</label><caption><p>Habitats of <italic><tp:taxon-name><tp:taxon-name-part taxon-name-part-type="genus" reg="Leptobrachella">Leptobrachella</tp:taxon-name-part><tp:taxon-name-part taxon-name-part-type="species" reg="dushanensis">dushanensis</tp:taxon-name-part></tp:taxon-name></italic> sp. nov. <bold>A</bold> landscape of the type locality Dushan County, Guizhou Province, China; <bold>B</bold> a mountain stream in the type locality.</p></caption><graphic xmlns:xlink="http://www.w3.org/1999/xlink" xlink:href="bdj-12-e113427-g005.jpg" position="float" id="oo_912173.jpg" orientation="portrait" xlink:type="simple"><uri content-type="original_file" xlink:type="simple">https://binary.pensoft.net/fig/912173</uri></graphic></fig></tp:treatment-sec></tp:taxon-treatment>
