# Supplementary material for: Description of a new Asian Leaf Litter Toad of the genus Leptobrachella Smith, 1925 (Anura, Megophryidae) from southern Guizhou Province, China
Source: Biodivers Data J. 2024 Jan 9;12:e113427. doi: 10.3897/BDJ.12.e113427 (PMC10793113; doi:10.3897/BDJ.12.e113427)
Supplement: Supplementary material 1 — Measurements [file bdj-12-e113427-s001.xlsx]

## Sheet: Sheet1
Voucher number	Locality	Sex	SVL	HDL	HDW	SL	IND	IOD	UEW	ED	TYD	LAL	ML	TL	FL	HLL
MT DS20220409002	Dushan County, Guizhou Province, China	Male	32.34	10.52	10.06	4.17	2.62	3.11	3.05	3.88	1.79	14.53	8	15.9	14.97	50.54
MT DS20220409001	Dushan County, Guizhou Province, China	Male	32.93	10.78	10.36	4.36	2.73	2.95	3.06	3.82	1.66	14.52	8.45	15.99	14.88	50.42
MT DS20230310001	Dushan County, Guizhou Province, China	Male	32.13	10.54	10.05	4.25	2.66	2.89	2.91	3.97	1.63	14.48	7.99	15.96	14.92	50.1
MT DS20230310002	Dushan County, Guizhou Province, China	Male	31.85	10.5	9.96	4.15	2.57	2.77	2.88	3.86	1.59	14.37	7.95	15.88	14.77	49.95
CIB LB20220305001	Congjiang County, Guizhou Province, China	Male	31.17	9.77	10.89	4.23	3.62	2.68	3.3	3.88	1.9	14.23	8.14	14.7	15	41.26
CIB LB20220305003	Congjiang County, Guizhou Province, China	Male	29.82	10.07	9.83	4.83	3.52	3.09	2.96	3.95	2.15	14.12	8.28	14.56	13.45	43.91
CIB LB20220311001	Congjiang County, Guizhou Province, China	Male	30.92	10.8	10.75	4.49	4.4	3.24	2.8	4.13	2.05	13.9	7.88	14.59	13.86	43.73
CIB LB20220311002	Congjiang County, Guizhou Province, China	Male	29.54	9.61	10.32	4.91	3.79	2.27	3.4	4.42	2.02	13.51	7.31	14.48	14.4	44.2
CIB SSC1757	Tongdao County, Hunan Province, China	Male	32	10.86	11.16	4.04	3.25	3.86	3.13	4.34	1.65	14.8	7.98	15.6	14.24	48.88
CIB SSC1760	Tongdao County, Hunan Province, China	Male	29.89	10.43	10.47	4.46	3.33	3.12	2.97	4.27	1.66	14.66	7.92	14.48	13.53	46.24
CIB SSC1758	Tongdao County, Hunan Province, China	Male	29.23	10.18	10.52	3.97	2.83	2.76	2.83	4.19	1.64	14.54	7.23	15.19	14.04	48.01
CIB SSC1759	Tongdao County, Hunan Province, China	Male	31.43	10.68	11.12	4.51	3.63	3.18	3.11	4.37	1.67	14.87	7.64	15.75	14.64	49.83
CIB SSC1754	Tongdao County, Hunan Province, China	Male	29.92	10.1	11.03	4.39	3.05	3.22	2.87	4.25	1.68	14.53	8.53	14.83	14.17	48.29
CIB ZNY2022010	Suining County, Hunan Province, China	Male	31.4	10	11.4	4.1	2.8	3.4	2.6	4	1.6	14.7	7.7	15	14.5	48.8
CIB ZNY2022013	Suining County, Hunan Province, China	Male	34.2	11.4	12.2	4.8	3.3	3.8	3.1	4.3	1.6	15.5	8.6	16.1	15.5	50.5
CIB ZNY2022012	Suining County, Hunan Province, China	Male	32.7	11.7	12.1	5	3.3	3.7	2.8	4.3	1.5	14.9	7.5	15.4	15	49
CIB ZNY2022011	Suining County, Hunan Province, China	Male	32.2	11.1	12	4.3	3	3.7	2.9	4	1.7	15.5	7.7	16.3	15.4	51.6
CIB ZNY2022001	Suining County, Hunan Province, China	Male	29.2	10.4	10.6	4.5	3.1	2.9	2.6	3.6	1.6	15.1	7.8	16.4	14.7	51.5
CIB ZNY2022002	Suining County, Hunan Province, China	Male	30.1	10.8	11	4.5	2.9	3.5	2.7	4.1	1.6	14.3	8.1	15.3	14.9	48
