# Supplementary material for: Description of a new Asian Leaf Litter Toad of the genus Leptobrachella Smith, 1925 (Anura, Megophryidae) from southern Guizhou Province, China
Source: Biodivers Data J. 2024 Jan 9;12:e113427. doi: 10.3897/BDJ.12.e113427 (PMC10793113; doi:10.3897/BDJ.12.e113427)
Supplement: Supplementary material 2 — Diagnosis characters on morphology [file bdj-12-e113427-s002.xlsx]

## Sheet: Sheet1
ID	Species	Male SVL (mm)	Black spots on flanks	Toes webbing	Fringes on toes	Ventral coloration	Dorsal skin texture
1	L. dushanensis sp. nov.	31..9–32.9	Yes	Rudimentary	Wide	White with distinct nebulous brown speckling on ventrolateral flanks	Shagreened with fine tubercles and short ridges
2	L. aerea	25.1–28.9	No	Rudimentary	Wide	Near immaculate creamy white, brown specking on margins	Finely tuberculate
3	L. alpina	24.0–26.4	Yes	Rudimentary	Wide	Creamy-white with dark spots	Relatively smooth, some with small warts
4	L. applebyi	19.6–22.3	Yes	Rudimentary	Absent	Reddish brown with white speckling	Smooth
5	L. ardens	21.3–24.7	Yes	Absent	Absent	Reddish brown with white speckling	Smooth-finely shagreened
6	L. aspera	22.4	Yes	Rudimentary	Narrow	Creamy white with distinct dark patches on chest and abdomen	Rough with dense conical granules, tubercles, and glandular folds
7	L. bashaensis	22.9–25.6	Yes	Rudimentary	Narrow	Creamy-white chest and off-white belly with irregular black spots	Dorsal skin slightly shagreened with small tubercles and irregular brown stripes
8	L. bidoupensis	18.5–25.4	Yes	Rudimentary	Narrow	Reddish brown with white speckling	Smooth
9	L. bijie	29.0–30.4	Yes	Rudimentary	Narrow	White with distinct nebulous greyish speckling on chest and ventrolateral flanks	Shagreened and granular
10	L. botsfordi	29.1–32.6	No	Rudimentary	Narrow	Reddish brown with white speckling	Shagreened
11	L. bourreti	28.0–36.2	Yes	Rudimentary	Narrow	Creamy white	Relatively smooth, some with small warts
12	L. chishuiensis	30.8–33.4	Yes	Rudimentary	Narrow	White with distinct nebulous greyish speckling on chest and ventrolateral flanks	Shagreened and granular
13	L. crocea	22.2–27.3	No	Rudimentary	Absent	Bright orange	Highly tuberculate
14	L. damingshanensis	33.6–34.4	Yes	Rudimentary	Narrow	Creamy white ventral surface with small, creamy white glands on throat, chest and belly, becoming more concentrated near lateral margin	Rough dorsal skin with sparse jacinth tubercles and some short longitudinal ridges
15	L. dong	29.2–32.0	Yes	Rudimentary	Wide	White with distinct nebulous brown speckling on ventrolateral flanks	Shagreened with fine tubercles
16	L. dorsospina	28.7–30.5	Yes	Rudimentary	Narrow	Greyish white with black spots and orange pigmentations	Rough with dense conical granules, tubercles, glandularfolds, and conical spines
17	L. eos	33.1–34.7	No	Rudimentary	Wide	Creamy white	Shagreened
18	L. feii	21.5–22.8	Yes	Rudimentary	Narrow	Creamy white with black blotches	Shagreened with small tubercles and ridge
19	L. firthi	26.4–29.2	No	Rudimentary	Wide	Creamy white	Shagreened with fine tubercles
20	L. flaviglandulosa	23.0–27.0	Yes	Rudimentary	Narrow	Whitish with black speckling on margins	Shagreened with yellowish–brown tubercles
21	L. fuliginosa	28.2–30.0	Yes	Rudimentary	Narrow	White with brown dusting	Nearly smooth, few tubercles
22	L. graminicola	23.1–24.6	No	Rudimentary	Wide	White with brown spots	Smooth, with many tubercles
23	L. isos	23.7–27.9	No	Rudimentary	Wide	Creamy white with white dusting on margins	Mostly smooth, females more tuberculate
24	L. jinshaensis	29.7–31.2	Yes	Absent	Narrow	Ventral surface of throat cream white, chest, and belly cream yellow with purple speckling	Dorsal skin shagreened, some of the granules forming longitudinal short skin ridges
25	L. jinyunensis	29.8–33.2	Yes	Rudimentary	Narrow	Basically floral white with deep grey pigments all over	Rough, covered with dense small granules and large tubercles
26	L. kalonensis	25.8–30.6	Yes	Absent	Absent	Pale, speckled brown	Smooth
27	L. khasiorum	24.5–27.3	Yes	Rudimentary	Wide	Creamy white	Isolated, scattered tubercles
28	L. korifi		Yes	Rudimentary	Narrow	Throat, chest, and abdomen dusted with fine brown network	Skin nearly smooth, with tubercles and glandular folds above
29	L. lateralis	26.9–28.3	Yes	Rudimentary	Absent	Creamy white	Roughly granular
30	L. laui	24.8–26.7	Yes	Rudimentary	Wide	Creamy white with dark brown dusting on margins	Round granular tubercles
31	L. liui	23.0–28.7	Yes	Rudimentary	Wide	Creamy white with dark brown spots on chest and margins	Round granular tubercles with glandular folds
32	L. macrops	28.0–29.3	Yes	Rudimentary	Absent	Greyish violet with white speckling	Roughly granular with larger tubercles
33	L. maculosa	24.2–26.6	Yes	Absent	Absent	Brown with a few white speckling	Mostly smooth
34	L. mangshanensis	22.2–27.8	Yes	Rudimentary	Narrow	Throat grey-white and belly creamy white, scattered with white speckles	Smooth with orange tubercles and dark brown stripes
35	L. maoershanensis	25.2–30.4	Yes	Rudimentary	Narrow	Creamy white chest and belly with irregular black spots	Longitudinal folds
36	L. melica	19.5–22.7	Yes	Rudimentary	Absent	Reddish brown with white speckling	Smooth
37	L. minima	25.7–31.4	Yes	Rudimentary	Absent	Creamy white	Smooth
38	L. murphyi	23.2–24.9	Yes	Rudimentary	Wide	Creamy-white belly with small black spots on the margin	Shagreened with reddish tubercles and folds
39	L. nahangensis	40.8	Yes	Rudimentary	Absent	Creamy white with light specking on throat and chest	Smooth
40	L. namdongensis	30.9	Yes	Rudimentary	Absent	Creamy white with brown dusting on margins	Finely tuberculate
41	L. neangi	Unknown	Yes	Rudimentary (in females)	Absent (in females)	Light purplish gray with dark brown mottling on throat	Small, irregular bumps and ridges
42	L. niveimontis	22.5–23.6	Yes	Rudimentary	Narrow	Marbling with black speckling	Relatively smooth with small tubercles
43	L. nokrekensis	26.0–33.0	Yes	Rudimentary	Unknown	Creamy white	Tubercles and longitudinal folds
44	L. nyx	26.7–32.6	Yes, but indistinct	Rudimentary	Absent	Creamy white with white with brown margins	Rounded tubercles
45	L. oshanensis	26.6–30.7	Yes	Absent	Absent	Whitish with no markings or only small, light grey spots	Smooth with few glandular ridges
46	L. pallida	24.5–27.7	No	Absent	Absent	Reddish brown with white speckling	Tuberculate
47	L. pelodytoides	27.5–32.3	Yes	One third webbing	Narrow	Whitish	Mostly smooth with smooth warts
48	L. petrops	23.6–27.6	No	Absent	Narrow	Immaculate creamy white	Highly tuberculate
49	L. phiaoacensis	27.8–33.3	Yes	Rudimentary	Narrow	Belly from pinkish white to white with dark brown specking on belly periphery	Shagreened with fine tubercles, denser in posterior part of the back
50	L. phiadenensis	NO	Yes	Rudimentary	Narrow	Creamy white with brown dusting on margins	Rough with warts, tubercles and dermal ridges
51	L. pingbianensis	28	Yes	Rudimentary	Unknown	Chest and belly with dark brown spots	Smooth
52	L. pluvialis	21.3–22.3	Yes	Rudimentary	Absent	Dirty white with dark brown marbling	Smooth, ﬂattened tubercles on ﬂanks
53	L. puhoatensis	24.2–28.1	Yes	Rudimentary	Narrow	Reddish brown with white dusting	Longitudinal skin ridges
54	L. purpuraventra	27.3–29.8	Yes	Rudimentary	Narrow	Grey purple with distinct nebulous greyish speckling on chest and ventrolateral flanks	Shagreened and granular
55	L. purpurus	25.0–27.5	Yes	Rudimentary	Wide	Dull white with indistinct grey dusting	Shagreen with small tubercles
56	L. pyrrhops	30.8–34.3	Yes	Rudimentary	Absent	Reddish brown with white speckling	Slightly shagreened
57	L. rowleyae	23.4–25.4	Yes	Absent	Absent	Pinkish milk-white to light brown with white speckles	Smooth with numerous tiny tubercles
58	L. shangsiensis	24.9–29.4	Yes	Rudimentary	Narrow	Yellowish creamy-white with marble texture	Smooth with numerous tiny tubercles
59	L. shiwandashanensis	26.8–29.7	Yes	Absent	Absent	Creamy white ventral surface with brown spots on lateral margin and near immaculate creamy white on throat and chest	Shagreened dorsal surface with small, raised tubercles and ridges, more evident on shoulder and dorsal surfaces of limbs
60	L. shimentaina	26.4–28.9	Yes	Rudimentary	Wide	Greyish-pink with distinct hazy brown speckling on chest and ventrolateral flanks	Round granular tubercles with glandular folds
61	sinorensis	26.6–27.1	Yes	Rudimentary	Narrow	Chest and abdomen milky white	Skin nearly smooth, with a few tubercles of varying sizes above
62	L. suiyangensis	28.7–29.7	Yes	Rudimentary	Narrow	Yellowish or creamy-white with marble texture or light brown speckling	Shagreened with small granules
63	L. sungi	48.3–52.7	No or small	Wide	Narrow	White	Granular
64	L. tadungensis	23.3–28.2	Yes	Absent	Absent	Reddish brown with white speckling	Smooth
65	L. tamdil	32.3	Yes	Wide	Wide	White	Weakly tuberculate
66	L. tengchongensis	23.9–26.0	Yes	Rudimentary	Narrow	White with dark brown blotches	Shagreened with small tubercles
67	L. tuberosa	24.4–29.5	No	Rudimentary	Absent	White with small grey spots/streaks	Highly tuberculate
68	L. ventripunctata	25.5–28.0	Yes	Rudimentary	Absent or narrow	Chest and belly with dark brown spots	Longitudinal skin ridges
69	L. verrucosa	23.2–25.9	Yes	Rudimentary	Narrow	Creamy-white with greyish-white and dark brown spots	Shagreened with numerous conical tubercles
70	L. wuhuangmontis	25.6–30.0	Yes	Rudimentary	Narrow	Greyish white mixed with tiny white and black dots	Rough with dense conical tubercles
71	L. wulingensis	24.5–32.8	yes	Rudimentary	Narrow	Creamy white, with distinct or indistinct brown speckling at margins	Shagreened with sparse large warts, sometimes with longitudinal ridges
72	L. wumingensis	26.0–26.7	Yes	Absent	Absent	Belly immaculate creamy white; throat and chest creamy white with tiny light brown spots	Dorsal surface shagreened and granular
73	L. yeae	25.8–32.6	Yes	Rudimentary	Narrow	Ventral belly cream white with variable brown specking	Dorsum relatively smooth with fine tiny granules or short ridges
74	L. yingjiangensis	25.7–27.6	Yes	Rudimentary	Wide	Creamy white with dark brown flecks on chest and margins	Shagreened with small tubercles
75	L. yunkaiensis	25.9–29.3	Yes	Rudimentary	Wide	Belly pink with distinct or indistinct speckling	Shagreened with short skin ridges and warts
76	L. yunyangensis	28.3–30.6	Yes	Rudimentary	Narrow	Light greyish-creamy-white, interspersed with light brown spots	Rough with sparse large warts, with short longitudinal ridges
77	L. zhangyapingi	45.8–52.5	Yes	Rudimentary	Wide	Near immaculate white	Mostly smooth with distinct tubercles
