# Supplementary material for: Description of a new Asian Leaf Litter Toad of the genus Leptobrachella Smith, 1925 (Anura, Megophryidae) from southern Guizhou Province, China
Source: Biodivers Data J. 2024 Jan 9;12:e113427. doi: 10.3897/BDJ.12.e113427 (PMC10793113; doi:10.3897/BDJ.12.e113427)
Supplement: Supplementary material 3 — Uncorrected p-distance on the 16S rRNA gene [file bdj-12-e113427-s003.xlsx]

## Sheet: Sheet1
ID	Species	1	2	3	4	5	6	7	8	9	10	11	12	13	14	15	16	17	18	19	20	21	22	23	24	25	26	27	28	29	30	31	32	33	34	35	36	37	38	39	40	41	42	43	44	45	46	47	48
1	Leptobrachella dushanensis sp. nov.
2	L. graminicola	0.026
3	L. yeae	0.031	0.034
4	L. dong (Hunan population)	0.016	0.026	0.033
5	L. dong (Guizhou population)	0.016	0.027	0.032	0.003
6	L. bourreti	0.016	0.029	0.033	0.022	0.022
7	L. jinyunensis	0.044	0.055	0.05	0.047	0.046	0.046
8	L. chishuiensis	0.043	0.055	0.053	0.042	0.045	0.047	0.021
9	L. bijie	0.042	0.054	0.05	0.047	0.046	0.045	0.016	0.016
10	L. jinshaensis	0.025	0.041	0.033	0.031	0.03	0.029	0.022	0.027	0.02
11	L. suiyangsis	0.045	0.057	0.052	0.039	0.042	0.047	0.051	0.048	0.049	0.033
12	L. purpuraventra	0.027	0.044	0.039	0.029	0.028	0.029	0.033	0.03	0.031	0.018	0.039
13	L. niveimontis	0.038	0.052	0.045	0.043	0.042	0.039	0.047	0.056	0.049	0.033	0.057	0.047
14	L. yunyangensis	0.052	0.06	0.062	0.051	0.05	0.055	0.063	0.064	0.061	0.053	0.065	0.055	0.047
15	L. eos	0.05	0.055	0.061	0.053	0.053	0.051	0.074	0.085	0.082	0.059	0.073	0.064	0.055	0.068
16	L. purpura	0.032	0.049	0.049	0.037	0.036	0.037	0.047	0.053	0.047	0.035	0.045	0.039	0.041	0.056	0.04
17	L. alpina	0.046	0.058	0.059	0.053	0.052	0.052	0.063	0.064	0.061	0.051	0.061	0.055	0.057	0.059	0.062	0.021
18	L. wulingensis	0.034	0.038	0.046	0.037	0.036	0.035	0.051	0.052	0.053	0.041	0.055	0.043	0.057	0.06	0.054	0.039	0.053
19	L. dorsospina	0.034	0.043	0.041	0.039	0.038	0.037	0.055	0.06	0.053	0.037	0.055	0.039	0.049	0.059	0.047	0.037	0.053	0.031
20	L. oshanensis	0.066	0.069	0.063	0.061	0.065	0.068	0.08	0.077	0.082	0.065	0.074	0.063	0.061	0.062	0.07	0.062	0.07	0.066	0.061
21	L. korifi	0.084	0.09	0.084	0.088	0.088	0.09	0.105	0.102	0.103	0.092	0.092	0.088	0.088	0.091	0.108	0.091	0.094	0.091	0.091	0.082
22	L. sinorensis	0.085	0.097	0.084	0.084	0.088	0.093	0.097	0.092	0.091	0.08	0.097	0.082	0.088	0.093	0.094	0.073	0.093	0.085	0.08	0.072	0.076
23	L. murphyi	0.077	0.085	0.088	0.08	0.079	0.084	0.099	0.095	0.097	0.092	0.09	0.082	0.09	0.074	0.108	0.083	0.09	0.08	0.091	0.08	0.077	0.093
24	L. tengchongensis	0.074	0.089	0.084	0.08	0.079	0.081	0.092	0.093	0.088	0.078	0.094	0.076	0.08	0.074	0.092	0.066	0.08	0.09	0.078	0.092	0.095	0.093	0.09
25	L. khasiorum	0.11	0.112	0.129	0.11	0.11	0.123	0.137	0.132	0.137	0.131	0.14	0.128	0.119	0.122	0.124	0.118	0.128	0.118	0.117	0.122	0.134	0.139	0.127	0.102
26	L. tamdil	0.101	0.11	0.116	0.105	0.104	0.114	0.122	0.116	0.122	0.113	0.128	0.111	0.109	0.114	0.12	0.102	0.113	0.108	0.105	0.109	0.121	0.123	0.12	0.087	0.009
27	L. yingjiangensis	0.084	0.097	0.092	0.081	0.081	0.093	0.102	0.099	0.102	0.088	0.11	0.085	0.098	0.09	0.093	0.08	0.092	0.082	0.086	0.094	0.107	0.088	0.1	0.075	0.084	0.077
28	L. puhoatensis	0.089	0.099	0.094	0.086	0.086	0.1	0.103	0.098	0.107	0.094	0.113	0.088	0.101	0.111	0.123	0.091	0.103	0.091	0.097	0.099	0.101	0.116	0.11	0.088	0.102	0.092	0.087
29	L. petrops	0.096	0.11	0.104	0.091	0.09	0.107	0.115	0.112	0.117	0.103	0.115	0.099	0.109	0.114	0.121	0.098	0.109	0.101	0.105	0.116	0.108	0.11	0.112	0.084	0.118	0.107	0.077	0.065
30	L. namdongensis	0.085	0.087	0.085	0.084	0.084	0.093	0.094	0.095	0.099	0.086	0.105	0.084	0.08	0.097	0.098	0.081	0.092	0.085	0.084	0.097	0.108	0.11	0.114	0.08	0.111	0.101	0.091	0.057	0.071
31	L. liui	0.102	0.105	0.11	0.1	0.102	0.103	0.113	0.113	0.118	0.113	0.129	0.111	0.108	0.106	0.114	0.091	0.108	0.096	0.106	0.103	0.138	0.124	0.122	0.097	0.109	0.114	0.097	0.11	0.128	0.11
32	L. mangshanensis	0.096	0.106	0.101	0.097	0.096	0.101	0.105	0.104	0.105	0.105	0.114	0.103	0.101	0.098	0.115	0.081	0.097	0.087	0.097	0.099	0.125	0.123	0.112	0.093	0.116	0.11	0.099	0.097	0.113	0.095	0.03
33	L. verrucosa	0.092	0.102	0.101	0.093	0.092	0.099	0.108	0.107	0.112	0.108	0.112	0.101	0.099	0.104	0.115	0.088	0.099	0.085	0.098	0.104	0.127	0.129	0.11	0.103	0.109	0.104	0.101	0.097	0.112	0.099	0.038	0.029
34	L. shimentaina	0.084	0.094	0.089	0.083	0.082	0.089	0.095	0.094	0.095	0.095	0.106	0.093	0.091	0.089	0.103	0.073	0.093	0.079	0.087	0.091	0.123	0.11	0.108	0.089	0.1	0.096	0.086	0.085	0.101	0.087	0.035	0.035	0.041
35	L. flaviglandulosa	0.082	0.087	0.079	0.079	0.078	0.087	0.087	0.08	0.083	0.083	0.093	0.081	0.079	0.079	0.092	0.077	0.087	0.077	0.079	0.091	0.109	0.1	0.104	0.091	0.112	0.106	0.09	0.091	0.103	0.085	0.071	0.055	0.061	0.051
36	L. yunkaiensis	0.086	0.098	0.089	0.09	0.089	0.094	0.106	0.097	0.102	0.094	0.102	0.092	0.09	0.094	0.097	0.086	0.1	0.086	0.098	0.102	0.12	0.103	0.107	0.096	0.108	0.103	0.091	0.104	0.11	0.093	0.081	0.068	0.066	0.07	0.06
37	L. maoershanensis	0.087	0.099	0.101	0.086	0.086	0.096	0.099	0.094	0.101	0.093	0.109	0.082	0.097	0.093	0.107	0.085	0.101	0.083	0.095	0.105	0.118	0.116	0.11	0.088	0.111	0.101	0.084	0.094	0.1	0.094	0.083	0.061	0.063	0.069	0.067	0.07
38	L. bashaensis	0.067	0.076	0.078	0.07	0.069	0.073	0.087	0.081	0.082	0.082	0.095	0.076	0.085	0.083	0.095	0.063	0.08	0.068	0.079	0.095	0.106	0.102	0.098	0.078	0.107	0.1	0.09	0.084	0.099	0.084	0.078	0.057	0.065	0.051	0.059	0.062	0.053
39	L. laui	0.087	0.098	0.084	0.091	0.09	0.09	0.095	0.094	0.093	0.091	0.107	0.097	0.091	0.093	0.109	0.081	0.095	0.083	0.095	0.101	0.108	0.104	0.108	0.08	0.104	0.104	0.082	0.086	0.109	0.086	0.065	0.057	0.063	0.047	0.063	0.07	0.073	0.055
40	L. firthi	0.118	0.123	0.124	0.122	0.122	0.119	0.127	0.123	0.127	0.127	0.137	0.129	0.118	0.123	0.145	0.123	0.128	0.123	0.126	0.129	0.136	0.15	0.14	0.114	0.128	0.127	0.135	0.117	0.138	0.114	0.132	0.131	0.139	0.129	0.121	0.132	0.145	0.12	0.124
41	L. isos	0.111	0.121	0.12	0.106	0.109	0.116	0.127	0.122	0.131	0.119	0.127	0.121	0.119	0.119	0.139	0.121	0.127	0.111	0.124	0.127	0.136	0.134	0.132	0.102	0.146	0.146	0.118	0.119	0.121	0.115	0.124	0.129	0.129	0.131	0.121	0.13	0.133	0.116	0.122	0.111
42	L. sungi	0.098	0.107	0.106	0.093	0.096	0.108	0.117	0.11	0.117	0.109	0.109	0.105	0.109	0.107	0.127	0.102	0.113	0.095	0.105	0.103	0.124	0.114	0.116	0.094	0.134	0.124	0.117	0.093	0.107	0.095	0.125	0.115	0.119	0.107	0.101	0.112	0.11	0.098	0.114	0.119	0.116
43	L. zhangyapingi	0.108	0.118	0.114	0.103	0.106	0.116	0.119	0.108	0.111	0.117	0.121	0.115	0.119	0.109	0.123	0.098	0.107	0.103	0.109	0.113	0.137	0.116	0.118	0.097	0.145	0.135	0.117	0.115	0.121	0.105	0.125	0.113	0.125	0.111	0.099	0.115	0.124	0.104	0.11	0.123	0.113	0.065
44	L. pelodytoides	0.106	0.117	0.106	0.107	0.111	0.111	0.111	0.106	0.116	0.107	0.117	0.105	0.109	0.114	0.121	0.1	0.103	0.101	0.112	0.105	0.129	0.132	0.129	0.103	0.134	0.129	0.12	0.113	0.132	0.101	0.11	0.109	0.116	0.105	0.095	0.116	0.111	0.105	0.113	0.122	0.116	0.096	0.109
45	L. ventripunctata	0.101	0.116	0.101	0.102	0.106	0.105	0.1	0.095	0.105	0.096	0.106	0.094	0.105	0.105	0.117	0.091	0.096	0.095	0.107	0.101	0.124	0.122	0.122	0.094	0.138	0.126	0.117	0.107	0.123	0.092	0.12	0.109	0.115	0.105	0.093	0.113	0.108	0.096	0.112	0.114	0.11	0.09	0.106	0.014
46	L. feii	0.095	0.107	0.105	0.09	0.094	0.095	0.105	0.095	0.103	0.092	0.096	0.094	0.099	0.101	0.119	0.087	0.097	0.099	0.103	0.103	0.122	0.127	0.12	0.092	0.138	0.124	0.115	0.111	0.115	0.098	0.128	0.111	0.109	0.105	0.091	0.116	0.096	0.084	0.11	0.132	0.122	0.098	0.11	0.072	0.067
47	L. aspera	0.084	0.097	0.093	0.085	0.088	0.083	0.107	0.092	0.103	0.087	0.095	0.085	0.095	0.095	0.107	0.088	0.095	0.081	0.091	0.097	0.114	0.117	0.116	0.086	0.132	0.119	0.103	0.105	0.109	0.097	0.121	0.11	0.112	0.104	0.091	0.11	0.09	0.082	0.109	0.127	0.116	0.097	0.113	0.077	0.069	0.03
48	L. aerea	0.087	0.105	0.093	0.081	0.085	0.093	0.094	0.085	0.094	0.09	0.096	0.088	0.092	0.088	0.106	0.072	0.081	0.09	0.094	0.09	0.122	0.108	0.103	0.081	0.125	0.114	0.102	0.104	0.115	0.092	0.094	0.088	0.09	0.084	0.084	0.094	0.087	0.077	0.098	0.116	0.116	0.083	0.098	0.063	0.056	0.054	0.062
49	L. minima	0.108	0.125	0.111	0.105	0.108	0.115	0.117	0.114	0.119	0.113	0.131	0.111	0.115	0.121	0.127	0.098	0.109	0.111	0.107	0.115	0.155	0.124	0.134	0.104	0.127	0.114	0.102	0.109	0.119	0.102	0.128	0.115	0.111	0.107	0.107	0.116	0.106	0.102	0.118	0.134	0.126	0.108	0.124	0.087	0.081	0.085	0.079	0.052
50	L. nyx	0.083	0.097	0.091	0.08	0.083	0.087	0.093	0.083	0.095	0.084	0.099	0.086	0.078	0.093	0.1	0.08	0.086	0.084	0.093	0.099	0.128	0.124	0.119	0.088	0.127	0.123	0.107	0.099	0.114	0.088	0.095	0.091	0.093	0.082	0.078	0.102	0.086	0.075	0.09	0.123	0.117	0.084	0.101	0.055	0.053	0.051	0.064	0.037
51	L. wuhuangmontis	0.1	0.111	0.111	0.097	0.1	0.099	0.118	0.114	0.124	0.113	0.123	0.111	0.109	0.114	0.116	0.106	0.113	0.106	0.11	0.111	0.143	0.139	0.129	0.111	0.134	0.124	0.123	0.107	0.122	0.107	0.116	0.107	0.093	0.104	0.108	0.12	0.109	0.093	0.122	0.126	0.112	0.099	0.117	0.094	0.088	0.088	0.094	0.075
52	L. shiwandashanensis	0.114	0.12	0.118	0.107	0.111	0.114	0.12	0.112	0.122	0.118	0.126	0.111	0.118	0.126	0.129	0.11	0.118	0.116	0.12	0.12	0.133	0.135	0.133	0.107	0.145	0.126	0.115	0.099	0.111	0.105	0.136	0.126	0.113	0.12	0.118	0.126	0.107	0.097	0.121	0.135	0.121	0.107	0.115	0.106	0.102	0.078	0.082	0.085
53	L. wumingensis	0.123	0.128	0.13	0.118	0.117	0.121	0.126	0.119	0.128	0.124	0.132	0.118	0.126	0.126	0.141	0.113	0.126	0.118	0.128	0.118	0.131	0.14	0.131	0.109	0.137	0.125	0.129	0.101	0.121	0.097	0.136	0.118	0.116	0.107	0.11	0.124	0.111	0.101	0.117	0.116	0.121	0.115	0.115	0.1	0.091	0.09	0.104	0.093
54	L. pluvialis	0.093	0.111	0.099	0.092	0.096	0.097	0.109	0.095	0.111	0.103	0.096	0.094	0.099	0.099	0.106	0.087	0.099	0.095	0.103	0.097	0.124	0.116	0.11	0.1	0.125	0.118	0.108	0.105	0.123	0.105	0.107	0.092	0.086	0.091	0.076	0.087	0.088	0.086	0.102	0.12	0.118	0.086	0.1	0.063	0.065	0.069	0.072	0.058
55	L. shangsiensis	0.108	0.122	0.109	0.109	0.111	0.109	0.119	0.112	0.125	0.115	0.129	0.113	0.111	0.119	0.126	0.098	0.113	0.105	0.109	0.105	0.138	0.12	0.124	0.104	0.142	0.13	0.114	0.11	0.134	0.11	0.109	0.105	0.105	0.094	0.092	0.107	0.104	0.092	0.102	0.128	0.122	0.106	0.118	0.083	0.081	0.081	0.08	0.074
56	L. nahangensis	0.09	0.094	0.087	0.087	0.09	0.093	0.103	0.098	0.111	0.103	0.107	0.099	0.099	0.103	0.099	0.086	0.093	0.085	0.095	0.093	0.119	0.113	0.104	0.095	0.116	0.104	0.106	0.089	0.117	0.086	0.11	0.101	0.099	0.095	0.085	0.1	0.105	0.088	0.107	0.106	0.11	0.09	0.102	0.071	0.065	0.082	0.082	0.052
57	L. damingshanensis	0.112	0.126	0.113	0.107	0.11	0.114	0.123	0.114	0.119	0.113	0.123	0.111	0.109	0.117	0.129	0.106	0.113	0.101	0.111	0.113	0.126	0.133	0.124	0.096	0.149	0.14	0.127	0.102	0.117	0.09	0.127	0.109	0.113	0.111	0.101	0.115	0.104	0.096	0.108	0.111	0.116	0.1	0.102	0.075	0.069	0.081	0.085	0.076
58	L. kalonensis	0.158	0.171	0.157	0.162	0.16	0.164	0.152	0.159	0.16	0.156	0.154	0.151	0.15	0.165	0.172	0.138	0.156	0.142	0.148	0.142	0.157	0.158	0.154	0.152	0.174	0.159	0.143	0.15	0.157	0.153	0.164	0.153	0.153	0.145	0.155	0.158	0.152	0.144	0.154	0.161	0.147	0.14	0.154	0.16	0.154	0.156	0.159	0.138
59	L. bidoupensis	0.15	0.16	0.162	0.148	0.148	0.163	0.154	0.153	0.157	0.157	0.152	0.15	0.148	0.155	0.166	0.138	0.15	0.138	0.151	0.155	0.161	0.161	0.147	0.146	0.154	0.149	0.14	0.143	0.145	0.145	0.155	0.143	0.141	0.137	0.135	0.136	0.134	0.13	0.147	0.155	0.133	0.126	0.144	0.162	0.152	0.148	0.153	0.13
60	L. pallida	0.151	0.16	0.149	0.151	0.15	0.161	0.151	0.154	0.153	0.149	0.152	0.144	0.151	0.164	0.166	0.137	0.155	0.147	0.134	0.147	0.149	0.145	0.147	0.143	0.159	0.145	0.133	0.149	0.147	0.143	0.16	0.151	0.149	0.139	0.143	0.14	0.14	0.132	0.143	0.158	0.148	0.145	0.155	0.163	0.157	0.147	0.154	0.139
61	L. tadungensis	0.143	0.145	0.147	0.145	0.145	0.153	0.145	0.15	0.147	0.147	0.149	0.151	0.141	0.15	0.158	0.132	0.143	0.131	0.141	0.143	0.148	0.148	0.154	0.146	0.153	0.146	0.137	0.135	0.132	0.127	0.144	0.138	0.14	0.13	0.13	0.131	0.138	0.13	0.142	0.134	0.128	0.134	0.143	0.147	0.141	0.14	0.144	0.125
62	L. maculosa	0.136	0.142	0.139	0.137	0.137	0.144	0.15	0.144	0.148	0.148	0.149	0.141	0.139	0.15	0.154	0.13	0.135	0.123	0.131	0.138	0.136	0.14	0.14	0.138	0.156	0.143	0.128	0.125	0.124	0.121	0.146	0.132	0.124	0.126	0.136	0.133	0.134	0.119	0.138	0.14	0.134	0.127	0.139	0.139	0.133	0.135	0.14	0.119
63	L. pyrrhops	0.154	0.16	0.153	0.151	0.151	0.161	0.16	0.167	0.164	0.16	0.161	0.153	0.154	0.154	0.158	0.142	0.156	0.142	0.148	0.15	0.144	0.15	0.148	0.146	0.156	0.145	0.131	0.146	0.14	0.136	0.159	0.146	0.145	0.145	0.143	0.139	0.14	0.138	0.146	0.151	0.133	0.146	0.151	0.151	0.143	0.146	0.146	0.133
64	L. macrops	0.145	0.163	0.153	0.136	0.14	0.157	0.165	0.165	0.165	0.155	0.152	0.147	0.155	0.155	0.172	0.148	0.155	0.146	0.145	0.148	0.158	0.15	0.144	0.148	0.176	0.163	0.146	0.141	0.137	0.146	0.149	0.139	0.14	0.13	0.145	0.151	0.144	0.137	0.146	0.168	0.146	0.144	0.153	0.165	0.158	0.155	0.156	0.128
65	L. rowleyae	0.13	0.136	0.133	0.134	0.133	0.133	0.136	0.132	0.139	0.139	0.136	0.125	0.132	0.132	0.161	0.132	0.132	0.121	0.132	0.128	0.126	0.139	0.121	0.132	0.156	0.144	0.133	0.128	0.131	0.133	0.152	0.14	0.135	0.138	0.122	0.139	0.135	0.124	0.135	0.142	0.144	0.142	0.15	0.149	0.141	0.135	0.133	0.13
66	L. applebyi	0.149	0.154	0.151	0.149	0.152	0.159	0.155	0.145	0.151	0.155	0.148	0.146	0.151	0.147	0.177	0.153	0.157	0.143	0.153	0.142	0.138	0.14	0.134	0.151	0.168	0.16	0.161	0.153	0.156	0.158	0.177	0.16	0.16	0.156	0.14	0.153	0.158	0.139	0.152	0.155	0.128	0.152	0.149	0.156	0.147	0.153	0.156	0.141
67	L. melica	0.126	0.125	0.129	0.128	0.127	0.132	0.13	0.12	0.126	0.128	0.127	0.113	0.126	0.126	0.151	0.13	0.128	0.118	0.13	0.13	0.132	0.151	0.13	0.134	0.157	0.145	0.139	0.128	0.139	0.124	0.164	0.15	0.143	0.148	0.123	0.145	0.139	0.129	0.143	0.138	0.13	0.128	0.136	0.133	0.124	0.122	0.124	0.111
68	L. ardens	0.127	0.134	0.127	0.131	0.131	0.135	0.138	0.126	0.133	0.133	0.131	0.121	0.133	0.138	0.151	0.129	0.131	0.117	0.129	0.127	0.121	0.134	0.121	0.134	0.156	0.143	0.135	0.13	0.134	0.13	0.152	0.137	0.132	0.134	0.122	0.14	0.126	0.118	0.134	0.144	0.128	0.134	0.14	0.132	0.123	0.129	0.132	0.115
69	L. crocea	0.136	0.139	0.14	0.138	0.137	0.138	0.131	0.134	0.136	0.138	0.137	0.135	0.129	0.136	0.145	0.127	0.14	0.124	0.139	0.155	0.136	0.157	0.149	0.136	0.15	0.139	0.128	0.128	0.126	0.12	0.157	0.145	0.133	0.137	0.126	0.14	0.132	0.114	0.134	0.138	0.129	0.128	0.142	0.137	0.127	0.13	0.126	0.121
70	L. tuberosa	0.118	0.125	0.116	0.117	0.116	0.118	0.123	0.126	0.123	0.111	0.123	0.119	0.113	0.119	0.123	0.104	0.115	0.113	0.115	0.125	0.132	0.13	0.128	0.113	0.152	0.139	0.129	0.122	0.126	0.118	0.129	0.128	0.128	0.122	0.107	0.125	0.122	0.107	0.126	0.138	0.109	0.117	0.128	0.115	0.107	0.107	0.111	0.109
71	L. botsfordi	0.136	0.139	0.128	0.139	0.138	0.136	0.139	0.134	0.139	0.139	0.141	0.133	0.129	0.133	0.146	0.126	0.141	0.121	0.127	0.129	0.13	0.138	0.136	0.123	0.131	0.126	0.132	0.119	0.123	0.113	0.136	0.122	0.12	0.116	0.101	0.123	0.117	0.103	0.117	0.126	0.12	0.119	0.129	0.111	0.11	0.123	0.117	0.115
72	L. fuliginosa	0.138	0.146	0.138	0.129	0.132	0.141	0.149	0.14	0.147	0.143	0.149	0.143	0.145	0.135	0.152	0.138	0.143	0.131	0.137	0.14	0.167	0.165	0.146	0.139	0.147	0.138	0.128	0.133	0.137	0.133	0.164	0.142	0.138	0.13	0.127	0.147	0.143	0.133	0.146	0.154	0.124	0.133	0.134	0.144	0.137	0.135	0.133	0.116
73	L. melanoleuca	0.147	0.157	0.152	0.143	0.146	0.157	0.149	0.14	0.147	0.145	0.155	0.147	0.151	0.149	0.169	0.14	0.145	0.141	0.143	0.139	0.163	0.152	0.158	0.154	0.153	0.14	0.139	0.137	0.141	0.135	0.169	0.15	0.144	0.142	0.141	0.155	0.147	0.139	0.154	0.16	0.151	0.139	0.148	0.15	0.145	0.147	0.152	0.122
74	L. neangi	0.142	0.151	0.148	0.139	0.143	0.15	0.156	0.149	0.158	0.152	0.155	0.145	0.148	0.146	0.163	0.143	0.15	0.134	0.143	0.148	0.155	0.155	0.146	0.129	0.158	0.147	0.127	0.137	0.127	0.131	0.164	0.148	0.143	0.147	0.134	0.141	0.138	0.13	0.148	0.157	0.126	0.136	0.145	0.159	0.149	0.139	0.13	0.119
75	L. brevicrus	0.174	0.186	0.183	0.169	0.173	0.183	0.178	0.17	0.184	0.174	0.173	0.173	0.187	0.178	0.199	0.171	0.176	0.172	0.176	0.172	0.172	0.176	0.168	0.157	0.184	0.173	0.156	0.159	0.153	0.164	0.181	0.177	0.177	0.171	0.166	0.185	0.176	0.161	0.174	0.172	0.166	0.159	0.167	0.155	0.148	0.148	0.153	0.146
76	L. itiokai	0.174	0.193	0.184	0.169	0.173	0.186	0.178	0.172	0.183	0.174	0.174	0.174	0.188	0.179	0.208	0.171	0.176	0.17	0.174	0.172	0.17	0.172	0.166	0.156	0.197	0.176	0.158	0.161	0.155	0.166	0.192	0.177	0.178	0.171	0.168	0.186	0.177	0.161	0.174	0.182	0.173	0.165	0.169	0.165	0.149	0.147	0.152	0.145
77	L. parva	0.159	0.175	0.167	0.154	0.158	0.168	0.169	0.168	0.173	0.163	0.156	0.156	0.173	0.169	0.188	0.159	0.169	0.159	0.158	0.157	0.165	0.169	0.165	0.144	0.186	0.168	0.152	0.161	0.147	0.157	0.175	0.165	0.166	0.164	0.163	0.167	0.163	0.144	0.165	0.165	0.147	0.14	0.16	0.152	0.144	0.14	0.143	0.142
78	L. baluensis	0.156	0.172	0.167	0.156	0.16	0.164	0.175	0.166	0.177	0.169	0.156	0.158	0.165	0.173	0.185	0.158	0.173	0.159	0.167	0.153	0.161	0.157	0.155	0.148	0.177	0.16	0.152	0.157	0.153	0.161	0.178	0.168	0.164	0.17	0.166	0.161	0.165	0.153	0.171	0.161	0.149	0.144	0.162	0.161	0.152	0.153	0.153	0.147
79	L. mjobergi	0.166	0.175	0.164	0.164	0.163	0.168	0.162	0.169	0.17	0.168	0.17	0.159	0.164	0.17	0.184	0.157	0.174	0.158	0.16	0.167	0.168	0.175	0.173	0.156	0.179	0.164	0.156	0.156	0.161	0.157	0.178	0.168	0.17	0.168	0.155	0.175	0.165	0.148	0.157	0.153	0.143	0.163	0.16	0.162	0.158	0.156	0.157	0.155
80	L. juliandringi	0.168	0.181	0.173	0.168	0.172	0.174	0.182	0.168	0.175	0.164	0.159	0.163	0.168	0.175	0.203	0.161	0.173	0.164	0.17	0.16	0.162	0.169	0.158	0.173	0.195	0.172	0.155	0.176	0.177	0.174	0.194	0.175	0.171	0.18	0.163	0.176	0.174	0.161	0.169	0.174	0.171	0.165	0.173	0.169	0.162	0.158	0.151	0.158
81	L. sabahmontana	0.157	0.153	0.159	0.155	0.157	0.162	0.17	0.165	0.17	0.166	0.155	0.163	0.164	0.159	0.174	0.15	0.153	0.147	0.153	0.158	0.169	0.181	0.164	0.16	0.171	0.156	0.165	0.158	0.167	0.149	0.177	0.165	0.167	0.163	0.156	0.166	0.164	0.143	0.168	0.158	0.163	0.162	0.165	0.151	0.143	0.158	0.15	0.143
82	L. dringi	0.158	0.161	0.164	0.156	0.158	0.167	0.167	0.166	0.169	0.165	0.154	0.164	0.169	0.16	0.181	0.159	0.165	0.146	0.157	0.163	0.161	0.172	0.167	0.154	0.17	0.155	0.158	0.161	0.158	0.157	0.178	0.164	0.166	0.162	0.157	0.167	0.159	0.149	0.161	0.168	0.164	0.161	0.165	0.163	0.154	0.161	0.155	0.146
83	L. picta	0.167	0.159	0.171	0.163	0.165	0.171	0.18	0.175	0.178	0.176	0.162	0.171	0.171	0.165	0.18	0.159	0.163	0.155	0.159	0.167	0.172	0.187	0.179	0.163	0.171	0.164	0.169	0.172	0.179	0.161	0.179	0.172	0.175	0.171	0.164	0.178	0.174	0.153	0.176	0.166	0.169	0.166	0.173	0.157	0.157	0.166	0.164	0.149
84	L. fritinniens	0.161	0.162	0.171	0.159	0.161	0.166	0.176	0.173	0.172	0.168	0.159	0.166	0.166	0.153	0.176	0.154	0.153	0.152	0.155	0.16	0.163	0.171	0.169	0.153	0.182	0.171	0.157	0.168	0.169	0.16	0.174	0.165	0.169	0.163	0.15	0.166	0.164	0.146	0.166	0.162	0.159	0.156	0.161	0.155	0.145	0.149	0.146	0.137
85	L. arayai	0.153	0.161	0.155	0.155	0.158	0.152	0.159	0.15	0.153	0.146	0.146	0.14	0.153	0.155	0.17	0.145	0.161	0.147	0.149	0.155	0.16	0.151	0.155	0.14	0.175	0.158	0.146	0.153	0.158	0.147	0.171	0.16	0.167	0.158	0.147	0.157	0.151	0.135	0.158	0.158	0.136	0.158	0.161	0.155	0.143	0.151	0.148	0.143
86	L. hamidi	0.155	0.157	0.163	0.159	0.162	0.159	0.161	0.158	0.172	0.161	0.157	0.157	0.155	0.153	0.164	0.145	0.153	0.151	0.149	0.155	0.16	0.164	0.153	0.145	0.171	0.152	0.148	0.161	0.16	0.147	0.171	0.164	0.167	0.16	0.149	0.167	0.155	0.143	0.162	0.158	0.14	0.16	0.161	0.153	0.145	0.143	0.141	0.139
87	L. marmorata	0.144	0.151	0.157	0.146	0.15	0.15	0.161	0.158	0.161	0.151	0.148	0.144	0.146	0.149	0.159	0.139	0.151	0.141	0.14	0.147	0.162	0.155	0.153	0.145	0.154	0.141	0.146	0.151	0.152	0.141	0.166	0.16	0.162	0.156	0.149	0.157	0.153	0.139	0.166	0.146	0.138	0.147	0.152	0.142	0.134	0.147	0.143	0.137
88	L. marmora	0.178	0.189	0.175	0.174	0.173	0.187	0.187	0.194	0.193	0.18	0.172	0.182	0.182	0.184	0.204	0.181	0.184	0.171	0.176	0.193	0.181	0.191	0.168	0.176	0.194	0.179	0.181	0.18	0.181	0.164	0.208	0.184	0.173	0.178	0.165	0.178	0.181	0.169	0.175	0.182	0.172	0.171	0.184	0.183	0.174	0.173	0.169	0.152
89	L. maura	0.144	0.154	0.155	0.14	0.143	0.157	0.15	0.145	0.15	0.15	0.139	0.148	0.154	0.15	0.175	0.143	0.142	0.151	0.157	0.161	0.159	0.174	0.153	0.146	0.161	0.147	0.158	0.146	0.14	0.136	0.168	0.16	0.156	0.152	0.143	0.156	0.157	0.139	0.159	0.154	0.135	0.138	0.15	0.154	0.142	0.14	0.145	0.13
90	L. heteropus	0.194	0.2	0.209	0.19	0.194	0.203	0.201	0.189	0.203	0.205	0.207	0.192	0.203	0.187	0.223	0.197	0.201	0.189	0.199	0.197	0.204	0.204	0.193	0.19	0.184	0.181	0.183	0.191	0.194	0.191	0.202	0.198	0.197	0.179	0.188	0.195	0.189	0.179	0.196	0.205	0.182	0.189	0.188	0.189	0.188	0.175	0.176	0.161
91	L. sola	0.191	0.204	0.201	0.186	0.19	0.201	0.195	0.192	0.201	0.195	0.198	0.191	0.203	0.198	0.224	0.195	0.197	0.187	0.191	0.193	0.207	0.2	0.198	0.197	0.205	0.188	0.184	0.202	0.196	0.194	0.216	0.198	0.186	0.186	0.184	0.192	0.194	0.184	0.206	0.198	0.183	0.184	0.191	0.189	0.181	0.179	0.18	0.159
92	L. kecil	0.177	0.195	0.184	0.171	0.175	0.189	0.194	0.185	0.198	0.192	0.175	0.175	0.194	0.188	0.201	0.177	0.181	0.176	0.184	0.19	0.175	0.191	0.197	0.184	0.189	0.179	0.17	0.19	0.187	0.185	0.207	0.187	0.179	0.173	0.171	0.183	0.187	0.168	0.19	0.198	0.165	0.176	0.179	0.19	0.179	0.184	0.176	0.16
93	L. kajangensis	0.16	0.17	0.169	0.16	0.161	0.168	0.17	0.167	0.172	0.168	0.168	0.158	0.16	0.16	0.19	0.159	0.168	0.156	0.162	0.162	0.157	0.171	0.16	0.158	0.163	0.147	0.159	0.167	0.163	0.157	0.177	0.165	0.151	0.159	0.145	0.158	0.157	0.143	0.171	0.163	0.139	0.153	0.166	0.152	0.148	0.142	0.143	0.134
[truncated: 44 more columns]
