# Supplementary material for: Description of a new Asian Leaf Litter Toad of the genus Leptobrachella Smith, 1925 (Anura, Megophryidae) from southern Guizhou Province, China
Source: Biodivers Data J. 2024 Jan 9;12:e113427. doi: 10.3897/BDJ.12.e113427 (PMC10793113; doi:10.3897/BDJ.12.e113427)
Supplement: Supplementary material 4 — Uncorrected p-distance on the COI [file bdj-12-e113427-s004.xlsx]

## Sheet: Sheet1
ID	Species	1	2	3	4	5	6	7	8	9	10	11
1	Leptobrachella dushanensis sp. nov.
2	L. dong (Guizhou population)	0.0726919
3	L. dong (Hunan population)	0.0743133	0.0162075
4	L. bourreti	0.0940414	0.0918422	0.0929227
5	L. eos	0.153186	0.166667	0.167211	0.150327
6	L. graminicola	0.113902	0.125878	0.121016	0.121556	0.147059
7	L. jinyunensis	0.132145	0.138844	0.135062	0.132901	0.151961	0.118314
8	L. bijie	0.133767	0.136143	0.1302	0.12966	0.165033	0.118314	0.0437601
9	L. chishuiensis	0.120796	0.13128	0.131821	0.121556	0.158497	0.110211	0.0518639	0.0405186
10	L. purpuraventra	0.130524	0.12966	0.1302	0.115073	0.155229	0.103728	0.0615883	0.0502431	0.0486224
11	L. jinshaensis	0.145521	0.138033	0.137493	0.128849	0.170752	0.111021	0.0705024	0.0623987	0.0575365	0.0397083
12	L. yeae	0.121212	0.118835	0.12656	0.12656	0.158645	0.106952	0.114082	0.0980392	0.0980392	0.087344	0.107843
